# Supplementary material for: 2-Cyano­anilinium iodide
Source: Acta Crystallogr Sect E Struct Rep Online. 2013 Jul 20;69(Pt 8):o1288. doi: 10.1107/S1600536813019314 (PMC3793781; doi:10.1107/S1600536813019314)
Supplement: Supplementary file 2 [file e-69-o1288-Isup2.hkl]

#
# h,k,l, Fc-squared, Fo-squared, sigma(Fo-squared), status flag
#
data_I
_shelx_title ' LK109_1m in Pbca'
_shelx_refln_list_code          4
_shelx_F_calc_maximum      401.33
_exptl_crystal_F_000       928.00
_reflns_d_resolution_high  0.7309

loop_
 _space_group_symop_operation_xyz
 'x, y, z'
 '-x+1/2, -y, z+1/2'
 '-x, y+1/2, -z+1/2'
 'x+1/2, -y+1/2, -z'
 '-x, -y, -z'
 'x-1/2, y, -z-1/2'
 'x, -y-1/2, z-1/2'
 '-x-1/2, y-1/2, z'

_cell_length_a    10.1474
_cell_length_b     8.6979
_cell_length_c    18.0733
_cell_angle_alpha  90.000
_cell_angle_beta   90.000
_cell_angle_gamma  90.000

_shelx_F_squared_multiplier     1.000

loop_
 _refln_index_h
 _refln_index_k
 _refln_index_l
 _refln_F_squared_calc
 _refln_F_squared_meas
 _refln_F_squared_sigma
 _refln_observed_status
   2   0   0      33737.81      33819.82      1131.42 o
   4   0   0      27542.77      25951.29       498.11 o
   6   0   0      54694.49      53072.60      1162.38 o
   8   0   0       6051.27       6181.88       173.84 o
  10   0   0      17650.34      17261.93       562.19 o
  12   0   0      14056.66      15103.19       540.97 o
   2   1   0      10234.25      10573.24       175.44 o
   4   1   0      17392.34      18284.46       230.85 o
   6   1   0        930.97        918.90        21.32 o
   8   1   0       3271.03       3336.32        62.92 o
  10   1   0       2290.77       2253.26        66.69 o
  12   1   0        200.69        241.51        18.41 o
   0   2   0     117127.32      95954.68      3723.02 o
   2   2   0      25321.91      27223.79       324.84 o
   4   2   0      27430.19      27501.67       358.97 o
   6   2   0      38065.80      37773.31       518.38 o
   8   2   0        776.74        820.42        21.77 o
  10   2   0      12787.72      12578.76       259.19 o
  12   2   0      10723.74      10715.60       253.47 o
   2   3   0      76052.22      76342.84       869.33 o
   4   3   0      27911.92      27244.81       376.42 o
   6   3   0        420.93        378.67        17.07 o
   8   3   0      37524.15      37438.04       733.56 o
  10   3   0      12556.21      12412.41       230.92 o
  12   3   0       1238.31       1322.48        49.53 o
   0   4   0       9579.30       9843.08       197.70 o
   2   4   0         49.88         44.30         6.03 o
   4   4   0         38.95         65.41         4.16 o
   6   4   0       3000.94       3037.25        55.10 o
   8   4   0         91.58        100.75         8.31 o
  10   4   0       2913.01       2898.63        63.58 o
  12   4   0        278.74        293.53        24.50 o
   2   5   0      55592.05      56834.93       703.40 o
   4   5   0      48963.65      50091.89       930.07 o
   6   5   0        364.99        343.75        14.96 o
   8   5   0      28701.74      28165.91       471.57 o
  10   5   0      14212.83      14242.79       269.63 o
  12   5   0       2920.71       3098.82       109.30 o
   0   6   0       6274.56       5772.22       140.48 o
   2   6   0       1328.92       1290.50        28.21 o
   4   6   0       6231.28       6004.75       122.03 o
   6   6   0      13540.04      13511.38       233.78 o
   8   6   0        216.37        230.73        15.02 o
  10   6   0       1588.70       1654.23        48.12 o
   2   7   0      16094.02      15660.39       254.74 o
   4   7   0      17924.35      17859.19       333.51 o
   6   7   0        120.36        139.35        15.07 o
   8   7   0      12154.19      12099.01       287.97 o
  10   7   0       2042.81       2069.94        69.75 o
   0   8   0      26968.65      25928.28       580.07 o
   2   8   0       8378.63       8156.08       140.35 o
   4   8   0      15479.98      15391.66       323.07 o
   6   8   0      24650.51      23628.09       536.40 o
   8   8   0       1378.91       1483.47        57.03 o
  10   8   0       4989.55       5246.72       326.96 o
   2   9   0         22.90         35.99         8.50 o
   4   9   0        105.27        100.47        19.96 o
   6   9   0        321.45        337.85        30.14 o
   8   9   0        127.57        160.67        21.81 o
   0  10   0      23407.47      23847.03       490.86 o
   2  10   0       3156.32       3092.93        76.18 o
   4  10   0       9886.76       9835.66       269.78 o
   6  10   0      16581.41      16621.45       465.43 o
   2  11   0       3069.04       3090.12        90.56 o
   4  11   0       5533.48       5571.13       177.25 o
   1   1   1       6125.29       6664.31        80.62 o
   2   1   1      54719.51      57554.35       812.14 o
   3   1   1         21.64         38.68         2.62 o
   4   1   1      15073.05      14860.95       172.25 o
   5   1   1      37787.08      39285.57       325.53 o
   6   1   1       1852.54       1941.78        21.03 o
   7   1   1      12430.97      12684.33       127.51 o
   8   1   1      18192.70      18294.72       191.73 o
   9   1   1        942.72        956.74        21.84 o
  10   1   1       4547.54       4629.74        76.11 o
  11   1   1       9284.13       9004.89       143.49 o
  12   1   1       1527.72       1488.08        37.46 o
  13   1   1       1907.54       1869.25        47.25 o
   0   2   1      22064.11      23963.19       344.72 o
   1   2   1       4222.95       4350.59        40.92 o
   2   2   1       9010.91       9475.99        82.94 o
   3   2   1      19310.18      19664.12       200.98 o
   4   2   1       2915.11       2726.77        30.32 o
   5   2   1       2093.46       2049.83        23.29 o
   6   2   1      12906.97      13150.63       122.41 o
   7   2   1       4754.71       4612.18        58.12 o
   8   2   1        484.85        474.57        10.63 o
   9   2   1       5019.13       4797.26        69.80 o
  10   2   1       2650.35       2715.32        52.23 o
  11   2   1          8.47         11.54         4.23 o
  12   2   1       2389.52       2485.54        54.15 o
  13   2   1       1134.18       1092.09        31.87 o
   1   3   1      14230.83      14843.66       137.61 o
   2   3   1       9697.47      10210.96        87.49 o
   3   3   1         64.52         65.63         1.99 o
   4   3   1       8154.86       8209.53        89.74 o
   5   3   1       6753.54       6807.17        77.07 o
   6   3   1        313.91        321.74         7.40 o
   7   3   1       2712.67       2561.23        32.13 o
   8   3   1       5940.65       5982.24        73.21 o
   9   3   1        283.44        274.27         8.98 o
  10   3   1        270.73        312.97        10.51 o
  11   3   1       1566.22       1637.22        33.82 o
  12   3   1        212.82        221.10        12.83 o
  13   3   1        129.17        104.63        26.94 o
   0   4   1      34803.18      35402.48       458.99 o
   1   4   1      11203.24      11315.88       106.54 o
   2   4   1       5854.20       5872.79        52.56 o
   3   4   1      35392.45      37600.75       311.10 o
   4   4   1       9984.33      10058.39        90.77 o
   5   4   1       3718.41       3718.70        43.02 o
   6   4   1      19354.36      19406.79       214.97 o
   7   4   1       7791.53       7828.31        93.13 o
   8   4   1       1768.54       1754.09        27.86 o
   9   4   1       7527.70       7382.55        93.24 o
  10   4   1       7801.93       7880.63       102.69 o
  11   4   1        102.72         94.30         7.74 o
  12   4   1       8407.47       8713.53       170.64 o
   1   5   1       1651.71       1690.93        19.86 o
   2   5   1        380.81        364.17         8.06 o
   3   5   1        101.70        116.92         3.58 o
   4   5   1        352.39        349.59         9.20 o
   5   5   1          3.78         20.22         3.50 o
   6   5   1        240.77        252.88         8.72 o
   7   5   1        437.17        451.14        12.96 o
   8   5   1        614.72        617.11        16.25 o
   9   5   1        290.65        291.37        11.17 o
  10   5   1        173.21        160.88         8.83 o
  11   5   1        153.95        168.22        11.19 o
  12   5   1          2.78          4.33         4.05 o
   0   6   1      18673.60      18401.86       290.97 o
   1   6   1       6716.01       6741.09        78.09 o
   2   6   1       3219.39       3151.48        39.52 o
   3   6   1      14490.71      14766.65       148.24 o
   4   6   1       4283.70       4312.39        60.71 o
   5   6   1         20.81         32.08         4.13 o
   6   6   1      12949.85      13111.53       184.57 o
   7   6   1       6455.38       6456.21        89.50 o
   8   6   1        637.11        697.37        18.29 o
   9   6   1       6430.29       6622.90        93.60 o
  10   6   1       5678.88       5888.68        88.89 o
  11   6   1        446.50        508.34        17.19 o
   1   7   1      10738.28      10804.51       126.18 o
   2   7   1       9740.58       9549.66       109.41 o
   3   7   1        183.88        204.94         9.07 o
   4   7   1       9778.95       9743.54       141.13 o
   5   7   1       3391.41       3328.73        63.70 o
   6   7   1        757.37        767.52        24.69 o
   7   7   1       3557.04       3497.87        71.22 o
   8   7   1       4363.78       4257.69        85.17 o
   9   7   1        336.45        345.12        16.44 o
  10   7   1       1530.45       1535.05        40.09 o
  11   7   1       3060.01       3250.50       197.92 o
   0   8   1       1338.81       1274.55        33.11 o
   1   8   1        851.73        844.73        17.54 o
   2   8   1       1226.04       1202.05        23.16 o
   3   8   1       2226.04       2204.94        39.04 o
   4   8   1        347.21        349.97        13.12 o
   5   8   1        103.79        107.00        11.93 o
   6   8   1       1567.06       1539.34        40.51 o
   7   8   1        441.61        441.69        19.71 o
   8   8   1          0.63         -3.13         4.79 o
   9   8   1        613.72        655.41        24.66 o
  10   8   1        537.29        663.47        59.75 o
   1   9   1       8531.67       8429.28       101.36 o
   2   9   1      13455.83      13137.92       178.66 o
   3   9   1         49.21         60.03         6.05 o
   4   9   1       5968.15       5943.66        98.00 o
   5   9   1       5395.66       5271.50       120.34 o
   6   9   1        415.41        411.12        21.60 o
   7   9   1       3986.50       3925.53        82.63 o
   8   9   1       6108.74       6236.64       119.76 o
   0  10   1        114.80        137.62        11.90 o
   1  10   1        621.03        623.65        18.54 o
   2  10   1        279.94        298.30        12.60 o
   3  10   1        271.16        281.82        12.32 o
   4  10   1        584.68        598.88        24.87 o
   5  10   1         73.37         65.26        11.82 o
   6  10   1       1368.65       1353.24        47.91 o
   1  11   1       3001.37       2998.93        52.74 o
   2  11   1       3465.65       3455.77        58.48 o
   3  11   1          0.27          4.95         4.60 o
   4  11   1       2764.41       2869.56        76.22 o
   0   0   2       4162.02       3946.22       128.05 o
   1   0   2      11339.99      12039.08       336.85 o
   2   0   2          7.49         -3.10         3.10 o
   3   0   2     161063.66     133632.97      3537.95 o
   4   0   2       1677.19       1567.25        34.82 o
   5   0   2      19818.71      21415.34       327.40 o
   6   0   2       4821.50       4858.61        68.49 o
   7   0   2      28917.71      29600.17       460.99 o
   8   0   2        153.73        155.31        11.74 o
   9   0   2      35037.42      34322.76       687.54 o
  10   0   2       1380.42       1390.61        43.23 o
  11   0   2       1796.31       1677.53        50.98 o
  12   0   2       1106.39       1096.75        48.46 o
  13   0   2       9970.60      10484.64       251.18 o
   1   1   2       7536.59       7709.22        77.19 o
   2   1   2       1331.00       1439.97        19.03 o
   3   1   2       4181.73       4418.84        51.29 o
   4   1   2       3968.44       4242.69        43.94 o
   5   1   2       7879.11       8088.31        82.24 o
   6   1   2       1175.79       1160.91        16.19 o
   7   1   2       4338.96       4296.44        51.42 o
   8   1   2        293.86        281.64        10.14 o
   9   1   2        652.47        600.67        16.40 o
  10   1   2        124.35        118.44         8.23 o
  11   1   2       3676.94       3561.00        63.02 o
  12   1   2          4.01          0.36         4.10 o
  13   1   2        875.43        898.63        27.97 o
   0   2   2       1906.68       1735.49        26.06 o
   1   2   2      18210.85      18983.32       167.27 o
   2   2   2      14391.15      15673.03       147.86 o
   3   2   2      64850.48      67186.76       669.43 o
   4   2   2       1490.32       1375.17        22.48 o
   5   2   2       8546.80       9098.05        89.79 o
   6   2   2       1181.06       1171.94        21.49 o
   7   2   2      12364.45      12232.83       126.88 o
   8   2   2         14.01         14.23         2.51 o
   9   2   2      22086.02      21744.39       267.40 o
  10   2   2          8.48         11.85         3.50 o
  11   2   2       1181.69       1138.43        29.13 o
  12   2   2        602.87        588.64        20.28 o
  13   2   2       6706.33       6868.78       123.44 o
   1   3   2      61454.98      64425.00       562.04 o
   2   3   2       3446.25       3414.17        33.67 o
   3   3   2       1157.72       1227.97        16.29 o
   4   3   2       2762.47       2880.83        29.83 o
   5   3   2      58212.47      61769.71       661.56 o
   6   3   2        426.36        433.67        15.67 o
   7   3   2      17414.54      17224.90       176.32 o
   8   3   2       1720.06       1625.25        25.53 o
   9   3   2       1867.42       1836.64        30.32 o
  10   3   2         70.23         75.97         6.83 o
  11   3   2      14295.41      14512.93       208.67 o
  12   3   2          7.76          9.34         4.77 o
  13   3   2       3517.79       3647.42       120.26 o
   0   4   2       3065.49       3255.74        48.47 o
   1   4   2         43.26         35.08         2.21 o
   2   4   2          3.20         -1.13         1.13 o
   3   4   2       2991.12       3032.63        35.31 o
   4   4   2         18.41         17.13         1.81 o
   5   4   2        122.28        138.87         4.91 o
   6   4   2          9.71         12.78         3.00 o
   7   4   2       1065.36       1094.13        19.45 o
   8   4   2          2.57          3.26         2.61 o
   9   4   2       1635.97       1623.29        27.93 o
  10   4   2         27.81         23.81         4.59 o
  11   4   2        463.52        436.04        14.03 o
  12   4   2         73.79         84.34        11.19 o
   1   5   2      65364.66      69080.35       591.64 o
   2   5   2       3258.82       3333.08        34.08 o
   3   5   2        642.36        631.75        13.97 o
   4   5   2       1575.40       1658.56        22.70 o
   5   5   2      51227.75      52486.10       630.21 o
   6   5   2        178.22        200.96         8.04 o
   7   5   2      19996.27      20129.22       249.58 o
   8   5   2        191.68        203.61         8.99 o
   9   5   2       1707.49       1688.94        31.65 o
  10   5   2       1268.91       1285.69        27.67 o
  11   5   2      10779.17      10927.40       156.30 o
  12   5   2         61.37         61.06         7.57 o
   0   6   2       1859.32       1869.24        39.40 o
   1   6   2       5000.27       5062.95        59.23 o
   2   6   2          1.70          7.22         2.32 o
   3   6   2      10314.90      10346.88       111.83 o
   4   6   2         25.05         30.56         3.62 o
   5   6   2       1463.61       1505.81        29.25 o
   6   6   2        813.54        847.65        19.76 o
   7   6   2       1695.89       1725.94        33.20 o
   8   6   2         38.27         45.89         5.69 o
   9   6   2       5942.48       6188.31        88.50 o
  10   6   2         43.62         39.40         5.84 o
  11   6   2         62.95         80.05         7.51 o
   1   7   2      16890.79      16846.54       185.75 o
   2   7   2        678.34        654.38        14.51 o
   3   7   2       1020.06       1018.70        20.11 o
   4   7   2        126.36        136.74         8.26 o
   5   7   2      16373.56      16237.23       250.61 o
   6   7   2         77.83         91.65        10.84 o
   7   7   2       5610.03       5467.14       101.97 o
   8   7   2        750.80        738.20        24.91 o
   9   7   2        193.02        199.50        12.67 o
  10   7   2        175.40        195.36        13.25 o
  11   7   2       5402.83       5630.13       205.39 o
   0   8   2       1422.02       1374.98        33.22 o
   1   8   2       8835.39       8791.81       103.30 o
   2   8   2         29.53         38.28         4.70 o
   3   8   2      22026.22      21109.89       274.70 o
   4   8   2        973.66        986.74        25.21 o
   5   8   2       3194.68       3139.07        67.27 o
   6   8   2        296.29        302.32        16.09 o
   7   8   2       9628.88       9217.23       162.08 o
   8   8   2        229.68        252.43        14.93 o
   9   8   2      15768.29      15775.36       264.05 o
  10   8   2        140.85        138.26        42.25 o
   1   9   2          4.38         16.75         6.35 o
   2   9   2          0.00         -1.66         4.01 o
   3   9   2         85.90         89.30         7.10 o
   4   9   2        478.85        484.32        17.06 o
   5   9   2        300.94        279.52        18.76 o
   6   9   2         16.67         20.34         7.10 o
   7   9   2         60.76         77.24        10.58 o
   8   9   2         56.88         54.61         8.64 o
   0  10   2       1903.54       1874.77        50.37 o
   1  10   2       5134.90       5135.82        77.99 o
   2  10   2         39.20         30.96         5.25 o
   3  10   2      18341.32      18158.03       251.45 o
   4  10   2         63.73         59.53         6.91 o
   5  10   2       3871.81       3805.70        96.47 o
   6  10   2        641.42        654.11        31.06 o
   1  11   2       6659.59       6645.18       102.46 o
   2  11   2        190.89        193.90        11.41 o
   3  11   2         62.99         51.85         7.29 o
   4  11   2        156.34        169.06        16.51 o
   1   1   3      29594.99      31422.94       281.37 o
   2   1   3      50957.79      52092.10       589.97 o
   3   1   3       1503.84       1617.08        19.28 o
   4   1   3      11876.26      11662.60       115.11 o
   5   1   3      39118.81      40086.88       368.12 o
   6   1   3        514.55        506.40         9.42 o
   7   1   3      20818.60      20881.48       230.47 o
   8   1   3      13502.51      13625.64       164.62 o
   9   1   3        840.01        830.47        18.40 o
  10   1   3       2880.15       2859.87        51.77 o
  11   1   3      11036.88      11022.00       164.18 o
  12   1   3        440.30        439.05        16.64 o
  13   1   3       2558.12       2525.38        56.54 o
   0   2   3      41306.36      44127.36       523.83 o
   1   2   3      24713.18      26948.10       226.95 o
   2   2   3       9095.67       9570.54        89.69 o
   3   2   3      28090.55      29618.48       285.32 o
   4   2   3       2524.41       2337.05        27.90 o
   5   2   3        745.83        708.02        14.22 o
   6   2   3       6337.59       6045.59        68.04 o
   7   2   3       2630.67       2569.44        38.66 o
   8   2   3       1310.43       1287.77        21.69 o
   9   2   3       6686.12       6521.99        88.44 o
  10   2   3        944.88       1000.99        22.07 o
  11   2   3        254.09        264.58        11.95 o
  12   2   3       1677.90       1732.65        40.00 o
  13   2   3       2728.24       2782.67        57.68 o
   1   3   3       4443.00       4278.45        39.08 o
   2   3   3      11860.20      12062.76       110.36 o
   3   3   3       1262.74       1378.63        15.26 o
   4   3   3       3717.39       3575.89        38.01 o
   5   3   3      10446.49      10359.78       111.44 o
   6   3   3          3.33          6.80         2.41 o
   7   3   3       7006.54       6821.67        82.78 o
   8   3   3       3729.74       3652.59        49.20 o
   9   3   3        144.72        142.14         6.98 o
  10   3   3        503.81        509.62        14.54 o
  11   3   3       4125.67       4002.37        68.09 o
  12   3   3        181.69        164.59        10.98 o
  13   3   3        289.26        293.51        36.89 o
   0   4   3      20718.10      20457.12       289.44 o
   1   4   3      11815.28      11892.14       103.36 o
   2   4   3       3491.79       3451.82        32.68 o
   3   4   3      43048.42      44269.40       372.32 o
   4   4   3       5733.09       5560.07        54.64 o
   5   4   3       2858.38       2756.86        36.85 o
   6   4   3      16114.87      15871.44       172.09 o
   7   4   3      17581.68      17404.57       190.04 o
   8   4   3       1107.29       1124.58        20.32 o
   9   4   3      14741.38      14621.02       178.53 o
  10   4   3       5211.67       5247.62        77.64 o
  11   4   3        204.61        209.45        10.68 o
  12   4   3       5013.04       5037.06        92.43 o
   1   5   3       1515.46       1559.03        18.85 o
   2   5   3         26.57         31.34         2.66 o
   3   5   3        142.62        141.21         4.76 o
   4   5   3         79.88         78.16         4.26 o
   5   5   3        182.80        200.85         9.18 o
   6   5   3       1088.78       1130.91        23.41 o
   7   5   3          3.67         16.96         4.51 o
   8   5   3        112.63        128.41         7.78 o
   9   5   3         21.76         21.66         4.12 o
  10   5   3        552.15        608.70        17.31 o
  11   5   3       1105.69       1164.40        27.26 o
  12   5   3          3.03          1.66         4.51 o
   0   6   3      10271.01      10157.14       174.21 o
   1   6   3       6636.57       6611.13        77.62 o
   2   6   3       3387.21       3354.67        41.90 o
   3   6   3      26452.96      26269.84       299.56 o
   4   6   3       3002.48       2932.23        41.74 o
   5   6   3       2552.64       2571.66        43.54 o
   6   6   3       9438.35       9481.58       133.67 o
   7   6   3       8533.66       8319.95       116.74 o
   8   6   3        543.84        546.94        16.43 o
   9   6   3       8406.04       8465.04       120.91 o
  10   6   3       3262.68       3289.81        58.18 o
  11   6   3         28.98         41.93         6.26 o
   1   7   3      13706.26      13427.74       146.43 o
   2   7   3       6816.72       6638.92        81.92 o
   3   7   3         61.40         77.90         5.44 o
   4   7   3       6709.85       6628.58       104.14 o
   5   7   3       7432.43       7485.10       124.82 o
   6   7   3         83.86         77.05         8.19 o
   7   7   3       5118.52       5185.07        97.77 o
   8   7   3       2268.88       2268.15        51.96 o
   9   7   3        687.86        715.76        24.61 o
  10   7   3        899.47        932.79        30.41 o
  11   7   3       5302.60       5444.67       326.99 o
   0   8   3       3020.21       3011.49        58.54 o
   1   8   3       1932.38       1935.16        30.79 o
   2   8   3        329.58        348.95        11.28 o
   3   8   3       2456.39       2356.75        41.11 o
   4   8   3        150.65        149.02         9.59 o
   5   8   3         72.82         75.55         9.67 o
   6   8   3        948.57        952.18        30.03 o
   7   8   3        658.83        656.39        24.49 o
   8   8   3        188.99        180.72        12.76 o
   9   8   3       1283.05       1351.69        38.20 o
  10   8   3        508.50        610.73        79.38 o
   1   9   3      11707.54      11419.53       137.41 o
   2   9   3       6482.45       6285.44        90.29 o
   3   9   3        334.34        346.37        12.53 o
   4   9   3       7639.91       7471.91       126.80 o
   5   9   3      11603.78      11112.58       245.38 o
   6   9   3        626.17        644.58        26.86 o
   7   9   3       5303.73       5234.92       111.89 o
   8   9   3       3051.76       3172.82        70.99 o
   0  10   3        220.64        243.90        17.45 o
   1  10   3        468.73        473.77        15.95 o
   2  10   3         17.88          6.57         4.11 o
   3  10   3       1043.61       1015.08        27.90 o
   4  10   3        226.41        210.62        12.24 o
   5  10   3        265.43        271.05        17.46 o
   6  10   3        593.49        546.73        28.32 o
   7  10   3        200.29        256.04        43.53 o
   1  11   3       4228.55       4271.81        78.71 o
   2  11   3       2742.66       2686.67        50.20 o
   3  11   3        170.04        167.66        11.63 o
   4  11   3       1072.61       1120.81        58.36 o
   5  11   3       3195.22       3201.04       196.06 o
   0   0   4     141054.39     113911.46      2181.89 o
   1   0   4       6173.92       6087.46        78.73 o
   2   0   4      40836.15      44245.05       505.47 o
   3   0   4      20693.01      21544.84       284.26 o
   4   0   4      32327.33      31984.37       494.99 o
   5   0   4       2117.02       2161.68        35.45 o
   6   0   4      48701.82      48545.24       604.40 o
   7   0   4       2468.01       2403.83        48.99 o
   8   0   4        850.05        887.93        39.06 o
   9   0   4       4036.93       4018.25        87.26 o
  10   0   4      15479.18      15112.63       307.01 o
  11   0   4        225.72        205.13        15.05 o
  12   0   4      12078.58      11929.15       252.40 o
  13   0   4        489.78        537.82        27.36 o
   1   1   4      14857.87      15957.40       149.57 o
   2   1   4       3003.21       2947.33        32.32 o
   3   1   4        848.04        909.72        12.51 o
   4   1   4       3071.79       2981.41        31.04 o
   5   1   4         28.48         57.36         2.94 o
   6   1   4        210.07        199.71         6.16 o
   7   1   4       1092.07       1038.24        19.79 o
   8   1   4       8255.80       8109.56       106.16 o
   9   1   4         59.67         57.40         5.21 o
  10   1   4       1189.99       1207.23        24.44 o
  11   1   4        121.33        118.42         9.00 o
  12   1   4        179.54        174.83        11.02 o
  13   1   4          5.37         -4.37         4.37 o
   0   2   4     117721.05     117258.60      2098.81 o
   1   2   4      16530.32      17453.01       142.50 o
   2   2   4      11913.98      12291.52       115.09 o
   3   2   4       1773.81       1578.67        20.30 o
   4   2   4       9984.60       9955.43        99.32 o
   5   2   4        857.45        854.87        14.08 o
   6   2   4      25304.34      25711.30       257.83 o
   7   2   4       1296.17       1185.55        18.92 o
   8   2   4        358.24        378.56         9.26 o
   9   2   4       4630.37       4535.52        65.00 o
  10   2   4       9683.30       9505.40       129.93 o
  11   2   4         28.39         25.86         4.30 o
  12   2   4       6386.33       6480.81       105.43 o
  13   2   4        213.13        227.99        19.22 o
   1   3   4       8852.70       9058.16        79.06 o
   2   3   4      30677.45      30741.78       271.15 o
   3   3   4        116.62        130.90         3.62 o
   4   3   4      36272.49      38277.17       387.97 o
   5   3   4       6735.58       6632.46        80.20 o
   6   3   4       1428.28       1457.37        24.94 o
   7   3   4       1824.78       1831.34        29.15 o
   8   3   4      23371.28      23737.02       273.87 o
   9   3   4          3.09          7.25         3.04 o
  10   3   4       8752.31       8549.34       114.71 o
  11   3   4       1795.44       1777.82        34.32 o
  12   3   4       1932.90       1946.83        40.95 o
  13   3   4        463.19        546.42        30.57 o
   0   4   4       3199.46       3460.16        51.58 o
   1   4   4        295.08        311.26         5.48 o
   2   4   4        674.85        661.56         9.36 o
   3   4   4        559.57        567.92        11.13 o
   4   4   4       1511.67       1587.37        26.78 o
   5   4   4        292.22        290.13         6.29 o
   6   4   4        277.55        297.91         8.85 o
   7   4   4          7.44          8.07         3.13 o
   8   4   4         59.39         49.17         5.26 o
   9   4   4        285.12        264.28        10.93 o
  10   4   4        783.86        795.53        19.20 o
  11   4   4         39.12         50.57         6.20 o
  12   4   4       1177.04       1305.41        33.65 o
   1   5   4       3703.27       3549.55        39.58 o
   2   5   4      47049.65      49082.80       450.84 o
   3   5   4         82.09         84.11         4.19 o
   4   5   4      26765.40      26945.18       277.46 o
   5   5   4       5431.50       5329.06        67.75 o
   6   5   4         42.24         70.78         5.68 o
   7   5   4       4025.27       4083.15        60.27 o
   8   5   4      22326.36      22096.90       274.18 o
   9   5   4        886.11        892.53        21.20 o
  10   5   4       8085.04       8467.23       119.44 o
  11   5   4       1271.72       1315.51        30.80 o
  12   5   4       1715.08       1907.82        52.56 o
   0   6   4       6729.09       6558.58       106.36 o
   1   6   4         31.64         33.08         3.28 o
   2   6   4       2285.78       2234.44        29.85 o
   3   6   4       2029.90       1970.17        32.14 o
   4   6   4       5885.46       5746.63        81.02 o
   5   6   4         15.66         29.55         4.19 o
   6   6   4       8147.12       8132.62       137.02 o
   7   6   4        116.38        120.78         8.38 o
   8   6   4        483.36        490.47        15.53 o
   9   6   4        591.03        608.09        18.01 o
  10   6   4        893.08        943.48        24.45 o
  11   6   4        227.18        269.21        12.39 o
   1   7   4       2595.63       2693.83        36.85 o
   2   7   4      10640.25      10374.27       127.74 o
   3   7   4         26.78         23.56         4.06 o
   4   7   4       9225.77       8945.79       136.08 o
   5   7   4       1479.65       1465.29        30.38 o
   6   7   4        396.40        408.76        16.69 o
   7   7   4       1006.17       1014.13        30.07 o
   8   7   4       6650.19       6550.68       119.37 o
   9   7   4          4.31         10.55         5.15 o
  10   7   4       3534.45       3706.62        80.21 o
  11   7   4        799.62        885.74        75.55 o
   0   8   4      26081.06      25880.91       415.12 o
   1   8   4        408.98        411.39        11.80 o
   2   8   4       1782.43       1774.01        29.75 o
   3   8   4       4715.10       4749.04        77.48 o
   4   8   4      12932.28      12609.86       187.78 o
   5   8   4       2078.34       2071.66        42.21 o
   6   8   4      16778.40      16409.33       291.45 o
   7   8   4        674.34        733.55        26.09 o
   8   8   4        745.91        822.03        28.03 o
   9   8   4        643.49        677.25        24.95 o
   1   9   4         15.26         18.74         4.33 o
   2   9   4          1.34         15.96         8.23 o
   3   9   4        156.77        158.07        10.14 o
   4   9   4          4.77          6.13         4.50 o
   5   9   4          0.15         -2.81         4.78 o
   6   9   4          9.75          5.66         6.04 o
   7   9   4         90.71         73.53        13.40 o
   8   9   4        170.00        180.98        19.76 o
   0  10   4      17510.77      17063.14       303.24 o
   1  10   4         89.06         99.31         7.93 o
   2  10   4       3477.07       3423.39        58.71 o
   3  10   4       2616.89       2643.68        52.14 o
   4  10   4       7403.89       7354.73       122.10 o
   5  10   4         97.50         95.47        11.84 o
   6  10   4      11307.01      10826.73       231.93 o
   7  10   4       1039.42       1100.00        97.32 o
   1  11   4        402.39        409.03        17.12 o
   2  11   4       4104.67       4080.32        71.95 o
   3  11   4         15.08         16.84         5.53 o
   4  11   4       2807.80       2714.02        89.12 o
   1   1   5      14037.56      13738.80       127.06 o
   2   1   5      69165.48      72963.43       712.16 o
   3   1   5        910.93        936.43        11.94 o
   4   1   5      44547.01      46565.50       439.31 o
   5   1   5      14221.60      15027.79       145.43 o
   6   1   5       3212.27       3222.46        39.55 o
   7   1   5       5478.87       5390.89        78.78 o
   8   1   5      26712.26      26112.25       316.52 o
   9   1   5         14.81         22.98         3.61 o
  10   1   5       8176.60       7966.31       110.93 o
  11   1   5       5622.22       5582.52        91.57 o
  12   1   5       1837.84       1803.70        39.61 o
  13   1   5       1387.35       1392.74        44.78 o
   0   2   5      15062.47      14679.20       193.77 o
   1   2   5       6754.51       6981.98        71.04 o
   2   2   5       8237.81       8519.20        84.99 o
   3   2   5      15749.01      16543.43       158.88 o
   4   2   5       6802.35       6651.86        67.29 o
   5   2   5       1895.84       1994.98        27.46 o
   6   2   5      24077.61      24977.88       321.52 o
   7   2   5       1136.57       1116.80        18.33 o
   8   2   5        553.75        541.55        13.80 o
   9   2   5       1114.30       1092.24        24.40 o
  10   2   5       5987.74       5830.35        85.08 o
  11   2   5         69.67         63.18         5.76 o
  12   2   5       5194.94       5285.15        89.25 o
  13   2   5        341.85        392.94        23.67 o
   1   3   5       3126.28       3132.11        28.99 o
   2   3   5      19222.91      19481.30       173.19 o
   3   3   5        959.92       1119.18        14.83 o
   4   3   5      17348.91      18312.27       199.84 o
   5   3   5       5565.99       5800.24        69.07 o
   6   3   5        888.75        940.80        15.82 o
   7   3   5       1873.65       1857.20        29.66 o
   8   3   5       3997.55       4029.35        55.79 o
   9   3   5         51.65         56.38         6.24 o
  10   3   5       1545.96       1537.66        32.89 o
  11   3   5        515.59        522.53        15.63 o
  12   3   5        337.45        344.43        13.02 o
  13   3   5        167.66        170.92        17.18 o
   0   4   5      76556.50      81371.63      1052.07 o
   1   4   5       6233.43       6524.28        61.45 o
   2   4   5      15587.31      16135.08       139.35 o
   3   4   5      15757.25      16279.16       144.14 o
   4   4   5      11905.65      11637.78       117.73 o
   5   4   5        487.24        495.98         9.69 o
   6   4   5      32688.63      33084.27       338.67 o
   7   4   5       3468.28       3300.99        47.18 o
   8   4   5       3507.35       3411.83        49.21 o
   9   4   5       5350.44       5194.52        81.55 o
  10   4   5       9303.72       9373.21       136.50 o
  11   4   5        287.81        310.53        15.34 o
  12   4   5      10516.97      10650.28       193.13 o
   1   5   5        114.60        126.37         4.53 o
   2   5   5        777.79        822.04        12.69 o
   3   5   5        185.66        199.67         6.21 o
   4   5   5       1469.46       1435.45        23.25 o
   5   5   5         14.78         24.79         3.27 o
   6   5   5         69.59         74.27         5.59 o
   7   5   5        111.18        131.14         7.28 o
   8   5   5        677.92        656.79        17.39 o
   9   5   5        250.16        230.93        11.51 o
  10   5   5          7.95          9.49         4.52 o
  11   5   5        104.26        101.26         9.00 o
  12   5   5          3.34          6.18        13.83 o
   0   6   5      31545.04      32116.79       487.86 o
   1   6   5       2475.92       2409.73        32.77 o
   2   6   5       6382.46       6332.00        72.81 o
   3   6   5       7346.94       7378.13        89.34 o
   4   6   5       9499.13       9478.80       115.93 o
   5   6   5        599.92        594.71        15.16 o
   6   6   5      18222.99      17993.41       247.91 o
   7   6   5       3756.17       3662.74        59.33 o
   8   6   5       1275.27       1280.57        27.97 o
   9   6   5       3508.62       3608.34        62.06 o
  10   6   5       6198.94       6354.76        95.63 o
  11   6   5         39.90         24.23         5.82 o
   1   7   5       4420.39       4284.42        53.70 o
   2   7   5      17648.98      17328.79       203.80 o
   3   7   5        257.92        263.72        10.11 o
   4   7   5       7260.04       6895.36       104.57 o
   5   7   5       2511.27       2438.38        45.05 o
   6   7   5        587.52        609.48        21.16 o
   7   7   5       2254.47       2188.05        50.59 o
   8   7   5      10064.19      10144.42       166.17 o
   9   7   5        147.29        144.78        11.03 o
  10   7   5       2756.40       2804.36        61.53 o
   0   8   5       3639.36       3444.03        65.53 o
   1   8   5        145.88        168.30         8.16 o
   2   8   5       1315.80       1291.60        24.80 o
   3   8   5       1926.35       1915.42        39.23 o
   4   8   5        541.12        562.96        18.42 o
   5   8   5        171.12        173.51         9.85 o
   6   8   5       2500.28       2494.59        55.05 o
   7   8   5        493.66        462.05        19.48 o
   8   8   5         50.79         58.50         8.27 o
   9   8   5        134.62        120.47        10.97 o
   1   9   5       4932.26       4843.85        66.15 o
   2   9   5      20674.24      19966.80       254.77 o
   3   9   5         20.32         25.80         5.44 o
   4   9   5       8352.58       7996.89       129.40 o
   5   9   5       1911.01       1860.66        41.35 o
   6   9   5        723.07        737.82        28.09 o
   7   9   5       3262.17       3225.99        77.09 o
   8   9   5      10362.83      10605.00       304.45 o
   0  10   5       1128.15       1181.80        37.61 o
   1  10   5         12.20         15.54         4.15 o
   2  10   5          6.77         12.36         4.51 o
   3  10   5        218.11        208.08        12.57 o
   4  10   5        795.19        767.09        24.91 o
   5  10   5         51.34         43.77         8.26 o
   6  10   5       1240.24       1291.88        79.37 o
   1  11   5        915.68        907.01        26.91 o
   2  11   5       7494.78       7398.72       116.49 o
   3  11   5         36.90         39.92         8.22 o
   4  11   5       4934.41       4866.69       200.98 o
   0   0   6      26142.67      25636.71       728.66 o
   1   0   6      43968.64      45613.02       613.93 o
   2   0   6       5972.07       6155.23        84.57 o
   3   0   6      49046.60      49075.67       541.43 o
   4   0   6      10159.90      10729.35       151.53 o
   5   0   6      10825.71      10729.69       146.99 o
   6   0   6       6164.34       6277.99       107.19 o
   7   0   6       8418.32       7923.12       171.30 o
   8   0   6        370.65        414.28        15.77 o
   9   0   6      22571.17      22008.82       431.78 o
  10   0   6       2858.30       2730.61        58.68 o
  11   0   6        282.25        287.05        18.36 o
  12   0   6       6586.01       6523.87       150.29 o
  13   0   6       6840.20       6563.76       369.50 o
   1   1   6       8168.38       8310.91        71.83 o
   2   1   6       2919.21       2839.48        30.22 o
   3   1   6         48.16         41.95         2.61 o
   4   1   6       2584.42       2657.76        27.69 o
   5   1   6       7069.58       7235.19        84.51 o
   6   1   6         19.75         24.20         2.54 o
   7   1   6        555.68        554.92        12.95 o
   8   1   6        713.41        724.67        16.00 o
   9   1   6          5.63         10.77         2.91 o
  10   1   6         41.83         38.22         4.82 o
  11   1   6       1428.14       1438.54        29.13 o
  12   1   6          0.61         -4.04         4.04 o
  13   1   6        265.28        221.28        18.55 o
   0   2   6      10346.02      10519.76       141.31 o
   1   2   6       3257.49       2969.20        29.43 o
   2   2   6       6221.85       6604.59        63.64 o
   3   2   6      28596.29      28594.41       266.49 o
   4   2   6       3052.31       3168.53        34.64 o
   5   2   6       2333.52       2239.79        28.72 o
   6   2   6       6286.06       6634.89        72.79 o
   7   2   6      10543.87      10535.32       118.67 o
   8   2   6         22.01         27.70         5.04 o
   9   2   6      15312.17      14889.18       183.13 o
  10   2   6       1347.20       1328.57        27.47 o
  11   2   6        390.09        389.56        13.27 o
  12   2   6       2193.79       2237.86        46.43 o
  13   2   6       4113.46       4369.77       137.99 o
   1   3   6      31724.17      32653.62       269.95 o
   2   3   6      10660.91      10851.35        93.15 o
   3   3   6       5514.44       6079.18        58.18 o
   4   3   6       8609.30       8773.85        87.65 o
   5   3   6      24486.53      24899.25       265.76 o
   6   3   6        164.20        170.30         6.35 o
   7   3   6      11520.86      11238.00       130.31 o
   8   3   6       3089.28       3038.75        43.40 o
   9   3   6       2149.26       2046.98        37.32 o
  10   3   6       2039.46       2002.69        38.99 o
  11   3   6       8460.08       8494.09       120.22 o
  12   3   6        211.48        196.34        10.61 o
  13   3   6       2488.35       2695.54       126.83 o
   0   4   6         55.45         72.91         5.17 o
   1   4   6        647.87        601.55         9.05 o
   2   4   6       4216.84       4569.68        42.41 o
   3   4   6         66.81         66.39         5.12 o
   4   4   6         13.48         14.42         2.37 o
   5   4   6        825.17        783.28        13.11 o
   6   4   6        330.57        376.64         8.67 o
   7   4   6       1407.25       1345.64        23.95 o
   8   4   6         81.62         83.72         6.71 o
   9   4   6       1380.28       1352.59        28.84 o
  10   4   6          2.12          7.52         4.68 o
  11   4   6         49.55         41.46         6.85 o
  12   4   6        131.61        150.14        11.57 o
   1   5   6      30464.36      30779.61       286.90 o
   2   5   6       8321.21       8529.27        82.62 o
   3   5   6        640.72        705.66        13.06 o
   4   5   6       4185.81       4130.04        51.93 o
   5   5   6      32747.96      33112.55       353.58 o
   6   5   6        185.09        184.09         7.27 o
   7   5   6       9806.56       9726.26       124.80 o
   8   5   6       5969.87       5928.47        81.05 o
   9   5   6       1361.41       1374.68        33.06 o
  10   5   6       2589.94       2540.22        53.82 o
  11   5   6       9543.91       9517.45       170.68 o
  12   5   6        392.73        492.92        70.42 o
   0   6   6       1558.37       1537.52        33.54 o
   1   6   6       2130.11       2112.09        29.74 o
   2   6   6        405.49        418.50        10.89 o
   3   6   6       5002.39       4983.29        68.60 o
   4   6   6        644.41        620.84        14.90 o
   5   6   6        942.86        955.86        21.04 o
   6   6   6       2530.41       2453.21        40.74 o
   7   6   6       3092.06       2999.44        51.44 o
   8   6   6        114.19        103.61         7.84 o
   9   6   6       3413.89       3414.98        57.74 o
  10   6   6        249.61        241.43        10.97 o
  11   6   6         66.05         75.09        10.08 o
   1   7   6      10716.33      10601.16       125.76 o
   2   7   6       1382.26       1400.24        25.36 o
   3   7   6         97.97        106.56         6.94 o
   4   7   6       3267.28       3214.56        56.15 o
   5   7   6       8669.11       8633.19       128.10 o
   6   7   6        353.20        342.83        12.47 o
   7   7   6       4951.53       4884.76        85.12 o
   8   7   6       1964.69       1965.76        45.14 o
   9   7   6        946.71        942.95        29.19 o
  10   7   6        485.32        512.57        23.59 o
   0   8   6       8279.50       8112.20       144.64 o
   1   8   6       2813.51       2850.89        43.88 o
   2   8   6        596.00        560.40        15.96 o
   3   8   6      19147.68      18892.51       262.90 o
   4   8   6       1168.27       1165.73        28.44 o
   5   8   6       2847.80       2845.61        52.61 o
   6   8   6       4316.77       4255.33        82.68 o
   7   8   6       4587.77       4478.02        91.17 o
   8   8   6        784.74        823.21        27.11 o
   9   8   6       7937.37       8271.32       176.29 o
   1   9   6        121.52        130.95         8.40 o
   2   9   6         95.09        101.96         7.78 o
   3   9   6        489.72        472.72        18.57 o
   4   9   6         48.51         57.93         7.54 o
   5   9   6        211.59        232.50        12.37 o
   6   9   6         17.18         27.05         7.11 o
   7   9   6         22.33         18.36         6.66 o
   8   9   6         31.31         57.61        28.16 o
   0  10   6       3954.60       3897.78        86.62 o
   1  10   6       2996.56       2982.17        51.66 o
   2  10   6        214.33        201.04        10.65 o
   3  10   6       9136.12       9131.13       139.92 o
   4  10   6       1427.98       1444.92        39.81 o
   5  10   6       1434.56       1401.83        35.49 o
   6  10   6       2605.55       2429.19       156.31 o
   1  11   6       2863.60       2850.56        57.56 o
   2  11   6        538.04        589.05        28.05 o
   3  11   6         20.72         27.15        10.14 o
   4  11   6        687.54        722.71        56.60 o
   1   1   7      57232.35      58630.44       484.08 o
   2   1   7       4004.12       3778.85        38.59 o
   3   1   7       1086.83       1127.04        14.43 o
   4   1   7       4092.35       4128.47        43.76 o
   5   1   7      50095.55      50758.35       478.59 o
   6   1   7       1199.82       1160.33        28.67 o
   7   1   7      35362.96      34346.06       405.94 o
   8   1   7       5005.38       4817.19        65.50 o
   9   1   7       1088.07       1098.71        22.01 o
  10   1   7        477.47        466.80        14.52 o
  11   1   7      15084.33      14647.03       194.99 o
  12   1   7         67.11         56.79         7.15 o
   0   2   7       4568.64       4448.53        78.69 o
   1   2   7      11782.66      12214.42       103.83 o
   2   2   7        839.62        788.77        11.68 o
   3   2   7      34376.86      34916.29       313.80 o
   4   2   7        353.45        286.35         6.93 o
   5   2   7       3103.43       3066.72        48.40 o
   6   2   7       2264.08       2163.15        28.28 o
   7   2   7       9238.02       9145.16       112.64 o
   8   2   7        436.89        432.67        11.49 o
   9   2   7      11367.54      10780.30       141.39 o
  10   2   7        800.20        767.73        19.05 o
  11   2   7        201.07        191.41         9.42 o
  12   2   7        376.69        358.42        13.50 o
  13   2   7       2392.72       2455.54        86.72 o
   1   3   7      10129.57       9631.97        86.83 o
   2   3   7       8341.33       8986.78        76.43 o
   3   3   7       2660.51       2841.57        30.82 o
   4   3   7        628.08        630.58        11.92 o
   5   3   7      11818.54      11819.05       122.59 o
   6   3   7        192.39        206.80         7.27 o
   7   3   7      11127.53      11093.40       133.25 o
   8   3   7          2.29         10.68         3.74 o
   9   3   7        365.82        360.54        13.32 o
  10   3   7        246.52        246.92        12.13 o
  11   3   7       4087.23       4078.75        70.61 o
  12   3   7        130.00        119.54         7.96 o
   0   4   7       4263.20       4203.17        62.85 o
   1   4   7      21318.57      22233.28       194.39 o
   2   4   7       3406.16       3612.10        35.70 o
   3   4   7      65016.70      66554.82       610.89 o
   4   4   7        627.47        615.47        11.67 o
   5   4   7       4990.55       4852.77        57.68 o
   6   4   7       4806.05       4830.78        61.90 o
   7   4   7      17015.69      16731.83       190.75 o
   8   4   7        165.54        157.40         8.29 o
   9   4   7      20954.14      20539.05       251.41 o
  10   4   7        634.76        678.44        23.26 o
  11   4   7        695.63        707.23        23.44 o
  12   4   7        741.54        726.87        41.16 o
   1   5   7       1452.67       1432.67        21.00 o
   2   5   7         91.61         88.59         4.15 o
   3   5   7        367.67        377.48         9.34 o
   4   5   7        156.94        172.04         7.28 o
   5   5   7        584.16        581.76        13.18 o
   6   5   7         35.24         39.19         4.20 o
   7   5   7         48.88         52.44         4.55 o
   8   5   7         41.15         47.61         5.74 o
   9   5   7        112.15        113.70         9.79 o
  10   5   7          7.00         -3.07         4.53 o
  11   5   7        609.90        629.08        25.58 o
   0   6   7       2113.77       2116.21        44.92 o
   1   6   7      15059.43      15159.56       158.29 o
   2   6   7          7.02         13.76         2.96 o
   3   6   7      36484.31      36617.48       447.53 o
   4   6   7       1725.37       1681.66        31.20 o
   5   6   7       3567.74       3621.81        53.57 o
   6   6   7       1413.64       1457.34        28.43 o
   7   6   7       8531.22       8418.14       120.64 o
   8   6   7        147.73        155.55         9.17 o
   9   6   7      12450.98      12576.78       188.87 o
  10   6   7        989.37       1033.58        28.19 o
  11   6   7        263.17        300.92        19.27 o
   1   7   7      15866.40      15474.47       178.66 o
   2   7   7       2761.22       2767.66        41.71 o
   3   7   7         76.77         79.59         6.82 o
   4   7   7        762.94        770.69        21.21 o
   5   7   7      13604.91      13288.13       189.13 o
   6   7   7         36.00         42.87         7.77 o
   7   7   7       4422.03       4385.32        78.52 o
   8   7   7        328.80        369.63        17.79 o
   9   7   7        401.02        423.96        18.36 o
  10   7   7        387.82        410.04        23.14 o
   0   8   7        852.49        856.97        27.20 o
   1   8   7       1377.32       1376.75        26.31 o
   2   8   7         84.25         81.56         6.28 o
   3   8   7       4666.53       4623.61        77.58 o
   4   8   7         57.50         63.50         8.03 o
   5   8   7        244.28        244.24        11.96 o
   6   8   7        117.64        135.60         9.60 o
   7   8   7       1504.08       1528.42        42.49 o
   8   8   7        160.72        154.88        11.83 o
   9   8   7       1853.54       1901.15        73.23 o
   1   9   7      17896.19      17365.37       223.98 o
   2   9   7       1987.56       1945.13        36.78 o
   3   9   7          1.64          1.83         4.06 o
   4   9   7       1363.49       1414.21        35.65 o
   5   9   7      14444.15      14218.40       217.21 o
   6   9   7        188.36        200.81        13.99 o
   7   9   7       7631.32       7537.32       142.43 o
   8   9   7        926.65        914.29       102.44 o
   0  10   7        148.73        135.59        13.72 o
   1  10   7        278.29        280.28        12.38 o
   2  10   7        179.07        162.10         9.86 o
   3  10   7       2104.64       2135.52        48.50 o
   4  10   7        351.77        326.57        16.00 o
   5  10   7        184.63        184.92        12.17 o
   6  10   7          0.66          8.96        12.80 o
   1  11   7       6771.59       6760.73       137.24 o
   2  11   7        814.39        799.43        39.96 o
   3  11   7        118.97         96.01        33.28 o
   0   0   8      50376.64      50747.18       819.60 o
   1   0   8       5492.70       5483.08        77.60 o
   2   0   8      19265.00      20391.48       243.59 o
   3   0   8       6566.89       6058.42        72.89 o
   4   0   8      18612.62      18909.24       237.86 o
   5   0   8       2507.78       2351.29        44.56 o
   6   0   8      27524.18      27412.35       405.82 o
   7   0   8      12104.02      11408.01       198.48 o
   8   0   8         10.15         22.55         6.15 o
   9   0   8      11949.29      11285.22       213.61 o
  10   0   8       7634.45       7352.09       157.29 o
  11   0   8         33.28         32.74         5.51 o
  12   0   8       7982.34       8103.92       182.21 o
   1   1   8        937.32        843.05        12.50 o
   2   1   8       4286.17       4152.07        38.84 o
   3   1   8         71.83         71.07         2.94 o
   4   1   8        883.65        799.66        11.83 o
   5   1   8       3347.46       3267.31        36.52 o
   6   1   8        107.23        109.94         5.68 o
   7   1   8        432.42        404.90        11.16 o
   8   1   8       2425.14       2380.40        36.44 o
   9   1   8          5.84          9.91         3.44 o
  10   1   8       1438.78       1431.53        28.08 o
  11   1   8        870.67        841.33        22.14 o
  12   1   8        273.96        275.69        13.55 o
   0   2   8      37032.39      38771.20       487.89 o
   1   2   8       2242.39       2183.87        25.81 o
   2   2   8      10345.39      10643.50        91.58 o
   3   2   8      14916.25      14796.36       131.10 o
   4   2   8       9946.56       9806.21       103.83 o
   5   2   8       1225.14       1144.16        17.22 o
   6   2   8      12852.91      12268.34       131.61 o
   7   2   8       1849.08       1759.28        27.05 o
   8   2   8        122.73        114.52         8.60 o
   9   2   8       4049.73       4051.74        58.19 o
  10   2   8       4159.93       4080.91        62.74 o
  11   2   8        115.55        103.99         7.75 o
  12   2   8       5168.96       5343.61        82.61 o
   1   3   8      13706.81      13824.08       119.96 o
   2   3   8      19831.17      19159.54       164.14 o
   3   3   8         14.29         17.71         2.64 o
   4   3   8      16745.73      17126.96       170.69 o
   5   3   8       6889.39       6836.53        95.22 o
   6   3   8        451.84        466.75        10.57 o
   7   3   8       6768.27       6549.00        83.42 o
   8   3   8      12868.02      12730.01       148.48 o
   9   3   8        800.13        796.49        21.79 o
  10   3   8       4777.32       4862.98        80.37 o
  11   3   8       1862.02       1850.12        40.34 o
  12   3   8       1202.86       1231.99        32.81 o
   0   4   8       1410.85       1437.93        25.85 o
   1   4   8       3403.59       3692.61        40.62 o
   2   4   8       1352.92       1370.41        17.34 o
   3   4   8        166.75        178.50         6.23 o
   4   4   8        525.08        514.68        12.87 o
   5   4   8        173.49        157.55         7.23 o
   6   4   8        291.18        310.35         9.31 o
   7   4   8         28.58         48.58         6.27 o
   8   4   8         27.55         31.04         4.06 o
   9   4   8        216.07        223.06        10.73 o
  10   4   8        385.20        426.03        18.51 o
  11   4   8          0.38         -0.03         4.75 o
  12   4   8        614.92        704.95        58.83 o
   1   5   8       8086.05       8084.30        87.36 o
   2   5   8      17736.11      17168.24       168.14 o
   3   5   8        302.24        299.60         9.05 o
   4   5   8      21262.37      21197.80       238.56 o
   5   5   8      12586.61      12583.25       141.95 o
   6   5   8        469.79        494.25        13.06 o
   7   5   8       2643.48       2667.71        40.60 o
   8   5   8      14080.70      13948.01       188.39 o
   9   5   8        185.26        193.42        11.30 o
  10   5   8       4090.85       4079.31        81.65 o
  11   5   8       3914.49       3835.24        82.22 o
   0   6   8       9689.04       9731.49       153.09 o
   1   6   8       1724.31       1670.00        26.26 o
   2   6   8        219.63        254.87         8.62 o
   3   6   8       2653.03       2704.79        44.19 o
   4   6   8       2525.67       2447.35        39.91 o
   5   6   8        751.80        751.08        18.72 o
   6   6   8       3472.44       3454.06        57.69 o
   7   6   8        235.00        278.58        11.37 o
   8   6   8        816.39        812.60        25.18 o
   9   6   8        762.86        802.37        22.92 o
  10   6   8       1200.67       1284.64        35.57 o
  11   6   8         12.99         11.52         8.96 o
   1   7   8       2216.33       2170.40        34.14 o
   2   7   8       6144.65       5944.96        80.95 o
   3   7   8       1421.03       1365.72        29.65 o
   4   7   8       4070.97       3839.41        65.42 o
   5   7   8       2316.56       2227.97        43.50 o
   6   7   8        141.40        130.69        10.42 o
   7   7   8       1637.50       1713.30        43.69 o
   8   7   8       4374.91       4472.41        98.62 o
   9   7   8        247.46        244.93        15.76 o
  10   7   8       2348.36       2492.19        88.11 o
   0   8   8      14221.31      14132.57       251.60 o
   1   8   8       1294.78       1294.23        26.41 o
   2   8   8       1319.96       1357.33        26.84 o
   3   8   8       7753.70       7804.92       125.88 o
   4   8   8       6280.61       6178.86        98.52 o
   5   8   8        321.81        334.01        14.18 o
   6   8   8      11683.71      11698.82       180.51 o
   7   8   8       1259.39       1283.51        37.68 o
   8   8   8        274.59        289.20        15.25 o
   9   8   8       2265.82       2462.21       166.54 o
   1   9   8         79.44         73.75         7.34 o
   2   9   8          0.15         19.76         5.78 o
   3   9   8        206.21        216.93        12.79 o
   4   9   8         52.44         45.99         8.41 o
   5   9   8         41.24         46.04         7.07 o
   6   9   8          0.31          1.65         4.23 o
   7   9   8         34.63         49.49        12.30 o
   0  10   8      11796.51      11787.14       253.11 o
   1  10   8       1146.00       1125.09        28.49 o
   2  10   8       1374.03       1389.87        36.51 o
   3  10   8       3761.13       3706.80        72.21 o
   4  10   8       3950.81       3959.27        75.98 o
   5  10   8        723.33        732.94        31.85 o
   6  10   8       6932.52       7142.94       275.46 o
   1  11   8       1571.07       1631.27        57.47 o
   2  11   8       2656.24       2679.38       131.34 o
   1   1   9        271.50        267.38         8.10 o
   2   1   9      77728.09      80562.70       674.96 o
   3   1   9        120.38        146.44         4.24 o
   4   1   9      47768.18      49029.43       476.92 o
   5   1   9         18.50         27.69         2.84 o
   6   1   9       2436.25       2506.58        36.26 o
   7   1   9        438.87        457.30        12.28 o
   8   1   9      21969.60      21445.25       256.78 o
   9   1   9        114.63        107.94         7.15 o
  10   1   9       8941.19       8718.35       125.85 o
  11   1   9        520.47        546.85        17.04 o
  12   1   9       1354.27       1394.84        30.33 o
   0   2   9      42916.16      44338.64       551.18 o
   1   2   9         24.72         34.38         3.00 o
   2   2   9       5152.17       4988.42        47.07 o
   3   2   9       1602.92       1643.22        23.43 o
   4   2   9      10204.14      10321.03       132.91 o
   5   2   9        389.91        366.10         9.21 o
   6   2   9      14979.83      14747.01       167.52 o
   7   2   9         48.52         53.77         4.79 o
   8   2   9       2066.02       1987.80        33.53 o
   9   2   9         40.96         55.89         6.86 o
  10   2   9       4729.57       4650.21        72.75 o
  11   2   9         26.93         32.39         6.64 o
  12   2   9       7786.60       8141.27       118.13 o
   1   3   9         10.17         17.78         2.74 o
   2   3   9      13329.17      13608.88       124.45 o
   3   3   9         91.19         84.68         4.57 o
   4   3   9       8945.84       8970.36        95.96 o
   5   3   9        171.96        195.84         6.87 o
   6   3   9       1709.30       1662.78        26.65 o
   7   3   9        109.13        123.45         6.16 o
   8   3   9       8391.75       8187.83        96.36 o
   9   3   9        145.28        131.11         9.51 o
  10   3   9       3261.62       3334.03        56.37 o
  11   3   9          4.42         16.87         4.50 o
  12   3   9        684.95        619.30        36.86 o
   0   4   9      52884.94      54130.57       704.01 o
   1   4   9        910.42        948.83        14.32 o
   2   4   9      12824.09      13182.29       127.01 o
   3   4   9        106.64        123.28         5.58 o
   4   4   9      14664.58      14369.50       154.55 o
   5   4   9        168.86        157.16         6.53 o
   6   4   9      39907.24      38995.99       416.72 o
   7   4   9        277.97        265.21         9.05 o
   8   4   9       2288.44       2280.89        36.15 o
   9   4   9        458.43        453.37        15.83 o
  10   4   9      11209.74      11086.15       191.83 o
  11   4   9          3.38          9.36         5.64 o
  12   4   9      13071.32      14290.52       701.86 o
   1   5   9        269.70        281.02         8.41 o
   2   5   9       1829.81       1796.99        25.44 o
   3   5   9          1.55          9.41         3.08 o
   4   5   9         13.16         24.39         3.75 o
   5   5   9        457.13        456.28        12.03 o
   6   5   9          0.08          8.96         3.23 o
   7   5   9         40.26         44.10         5.19 o
   8   5   9        633.13        659.67        15.95 o
   9   5   9          6.20          5.14         4.12 o
  10   5   9        422.89        419.38        18.11 o
  11   5   9         40.94         39.79         9.65 o
   0   6   9      35124.93      34946.22       701.74 o
   1   6   9        101.48        135.30         8.80 o
   2   6   9      11574.02      11215.16       135.15 o
   3   6   9        414.51        474.63        14.06 o
   4   6   9       5992.93       5817.29        83.45 o
   5   6   9         17.68         23.61         4.37 o
   6   6   9      24023.89      23675.56       297.14 o
   7   6   9        263.59        261.66        10.52 o
   8   6   9       1886.00       1833.76        38.53 o
   9   6   9         43.40         40.94         5.91 o
  10   6   9       6542.57       6587.21       130.64 o
   1   7   9        307.82        292.69        10.43 o
   2   7   9      16069.74      15732.83       192.85 o
   3   7   9        102.87        100.23         8.95 o
   4   7   9       9435.25       9104.71       137.15 o
   5   7   9        152.22        172.41        12.82 o
   6   7   9        323.04        322.60        13.99 o
   7   7   9         96.64        101.68         8.00 o
   8   7   9      11964.71      12138.94       197.42 o
   9   7   9          0.28         -1.76         4.84 o
  10   7   9       2927.07       3058.62       115.59 o
   0   8   9       4815.43       4794.91        98.62 o
   1   8   9         42.50         45.45         7.30 o
   2   8   9       1028.74        967.46        22.28 o
   3   8   9         37.28         47.89         6.71 o
   4   8   9        937.68        935.56        25.64 o
   5   8   9         24.08         21.59         5.53 o
   6   8   9       2315.37       2312.35        49.10 o
   7   8   9         63.03         45.89         7.83 o
   8   8   9        174.22        196.34        17.44 o
   1   9   9        161.16        153.77         9.39 o
   2   9   9      18480.41      17999.14       267.75 o
   3   9   9          6.09          9.14         5.01 o
   4   9   9      13762.30      13614.59       209.21 o
   5   9   9        187.95        187.49        11.80 o
   6   9   9        654.22        692.73        22.91 o
   7   9   9         35.89         37.58        10.89 o
   0  10   9       1653.35       1682.84        58.81 o
   1  10   9          1.64          1.96         4.21 o
   2  10   9        328.88        343.11        17.47 o
   3  10   9          8.50          5.01         5.14 o
   4  10   9        289.65        253.72        14.26 o
   5  10   9          8.71          8.75        10.91 o
   0   0  10      27366.81      27943.37       456.95 o
   1   0  10       8058.50       7926.50       168.65 o
   2   0  10       7872.34       7794.39       101.38 o
   3   0  10      26452.67      26141.16       324.02 o
   4   0  10       6922.91       6968.07        94.55 o
   5   0  10       3749.02       3616.33        65.22 o
   6   0  10      12295.77      12029.08       198.46 o
   7   0  10       8710.67       8254.13       149.97 o
   8   0  10        274.71        265.70        14.24 o
   9   0  10      19033.85      18607.78       319.47 o
  10   0  10       5708.28       5665.90       118.98 o
  11   0  10        162.81        177.90        13.06 o
  12   0  10       5179.62       5205.93       127.79 o
   1   1  10       1651.90       1586.76        19.28 o
   2   1  10       4381.48       4494.23        43.64 o
   3   1  10         13.07         15.93         1.89 o
   4   1  10       2313.43       2276.29        30.52 o
   5   1  10       3039.14       2946.09        36.64 o
   6   1  10        256.12        258.64         8.96 o
   7   1  10       2336.99       2237.00        35.50 o
   8   1  10        540.66        530.42        14.20 o
   9   1  10       1099.62       1098.38        23.75 o
  10   1  10        154.10        162.18         8.72 o
  11   1  10        386.17        392.87        14.22 o
  12   1  10         87.99         94.74         7.43 o
   0   2  10      21802.56      22048.09       279.11 o
   1   2  10       9472.33       9291.97       100.75 o
   2   2  10       2311.93       2250.19        24.99 o
   3   2  10      12368.57      12320.29       125.62 o
   4   2  10       2833.64       2700.70        34.53 o
   5   2  10       4926.68       4879.16        61.66 o
   6   2  10       7297.05       7190.48        85.00 o
   7   2  10       4787.24       4606.15        61.01 o
   8   2  10         86.43         78.76         6.25 o
   9   2  10       9022.76       8753.65       114.11 o
  10   2  10       3873.39       3814.90        58.94 o
  11   2  10          4.69          2.04         3.80 o
  12   2  10       3001.98       3166.28        66.79 o
   1   3  10      18416.95      18485.86       171.16 o
   2   3  10      11950.22      11895.29       116.53 o
   3   3  10         22.65         29.98         3.53 o
   4   3  10       9464.19       9200.51       112.10 o
   5   3  10      19759.64      19712.86       212.72 o
   6   3  10        271.54        257.08         8.76 o
   7   3  10       5383.19       5331.33        68.10 o
   8   3  10       6013.48       5824.84        93.51 o
   9   3  10        763.00        769.68        18.30 o
  10   3  10       2690.46       2657.50        46.33 o
  11   3  10       4979.15       4954.05        80.89 o
  12   3  10        589.20        598.76        42.05 o
   0   4  10       2212.20       2103.16        35.76 o
   1   4  10        382.43        366.35         8.52 o
   2   4  10       1578.54       1590.96        22.12 o
   3   4  10       1105.99       1061.98        19.54 o
   4   4  10          2.17         16.28         4.92 o
   5   4  10         14.74         22.62         3.45 o
   6   4  10        140.98        193.34        10.70 o
   7   4  10        110.97        117.41         7.38 o
   8   4  10          1.09         -3.45         4.38 o
   9   4  10        429.96        455.54        12.62 o
  10   4  10        172.08        169.48        12.51 o
  11   4  10         44.97         49.26         8.21 o
   1   5  10      22803.95      22438.26       236.64 o
   2   5  10      10471.34      10208.94       119.08 o
   3   5  10       2736.41       2860.84        41.09 o
   4   5  10       6406.85       6221.52        81.08 o
   5   5  10      13116.97      13148.65       149.06 o
   6   5  10        550.49        537.35        14.47 o
   7   5  10       7114.62       7196.22        96.41 o
   8   5  10      10182.87       9986.38       128.79 o
   9   5  10        730.74        783.11        20.00 o
  10   5  10       2587.90       2631.41        58.38 o
  11   5  10       5472.84       5780.71       246.86 o
   0   6  10       1989.17       1948.18        47.59 o
   1   6  10         21.48         30.88         4.13 o
   2   6  10        261.18        239.93         9.41 o
   3   6  10       7022.20       6981.27       101.54 o
   4   6  10       2371.80       2326.34        42.50 o
   5   6  10        712.67        727.09        19.21 o
   6   6  10       2527.64       2457.07        44.79 o
   7   6  10       1534.35       1468.37        32.19 o
   8   6  10        302.39        322.20        11.81 o
   9   6  10        869.26        900.75        24.42 o
  10   6  10        386.26        395.06        24.27 o
   1   7  10       4816.28       4729.51        72.90 o
   2   7  10       3844.33       3806.97        58.44 o
   3   7  10        310.40        301.28        13.26 o
   4   7  10       2954.28       2938.41        52.09 o
   5   7  10       7304.21       7290.35       112.91 o
   6   7  10         74.84         67.08         7.73 o
   7   7  10       1447.46       1400.01        33.70 o
   8   7  10       2058.71       2059.40        48.30 o
   9   7  10        302.53        329.12        27.90 o
   0   8  10      10325.85      10328.66       190.51 o
   1   8  10       3702.19       3637.73        60.44 o
   2   8  10       2148.02       2109.56        41.27 o
   3   8  10       9236.99       9169.24       138.47 o
   4   8  10       2257.52       2222.64        45.64 o
   5   8  10        746.19        780.67        25.35 o
   6   8  10       6744.00       6744.83       113.11 o
   7   8  10       2469.08       2455.25        51.03 o
   8   8  10        534.00        611.80        43.21 o
   1   9  10         39.35         41.75         6.36 o
   2   9  10         16.30         17.52         5.78 o
   3   9  10          6.72         10.14         5.86 o
   4   9  10          0.06          6.15         5.00 o
   5   9  10          2.62         11.15         5.09 o
   6   9  10          9.35          4.34         5.15 o
   7   9  10        162.94        175.24        72.97 o
   0  10  10       3379.28       3435.67        94.48 o
   1  10  10       1144.10       1157.03        33.40 o
   2  10  10        449.69        466.04        21.73 o
   3  10  10       7620.51       7578.24       143.47 o
   4  10  10       2950.93       2987.82       102.99 o
   1   1  11      36997.14      36296.97       322.35 o
   2   1  11        292.91        324.66         9.70 o
   3   1  11       1033.13       1038.51        14.77 o
   4   1  11        296.32        321.61         8.72 o
   5   1  11      36343.78      35642.93       429.81 o
   6   1  11        537.75        523.98        13.40 o
   7   1  11      24545.10      23710.50       274.52 o
   8   1  11        579.46        577.57        15.26 o
   9   1  11        700.48        677.00        22.64 o
  10   1  11         62.43         73.55         6.77 o
  11   1  11      13490.74      13823.01       186.39 o
  12   1  11          0.46          4.44         4.60 o
   0   2  11         73.00         87.41        11.75 o
   1   2  11       4605.24       4342.59        47.01 o
   2   2  11         66.42         71.02         3.98 o
   3   2  11      21095.95      20566.85       241.11 o
   4   2  11         19.04         23.22         2.99 o
   5   2  11       1355.73       1318.00        22.82 o
   6   2  11        518.22        540.00        12.81 o
   7   2  11      11868.46      11628.70       137.68 o
   8   2  11          7.78         10.44         3.60 o
   9   2  11       9100.00       8728.29       114.75 o
  10   2  11        108.26        103.35         7.33 o
  11   2  11        244.36        242.86        12.00 o
  12   2  11         18.44         20.97        11.06 o
   1   3  11       7070.55       7132.33        71.31 o
   2   3  11        224.30        222.04         6.68 o
   3   3  11         58.40         72.07         4.84 o
   4   3  11          5.02         10.59         2.87 o
   5   3  11      12204.38      12036.57       135.91 o
   6   3  11         76.37         84.28         5.96 o
   7   3  11       6341.13       6173.64        78.54 o
   8   3  11         67.61         72.21         6.64 o
   9   3  11        238.73        231.57        10.01 o
  10   3  11         50.03         40.17         5.79 o
  11   3  11       2603.65       2678.16        53.68 o
   0   4  11       1508.02       1440.71        33.13 o
   1   4  11      20153.93      20142.31       196.06 o
   2   4  11        118.99        128.34         7.06 o
   3   4  11      49179.36      49658.46       524.17 o
   4   4  11         94.51        128.84         6.55 o
   5   4  11       4524.90       4615.52        60.89 o
   6   4  11        147.99        180.09         8.50 o
   7   4  11       9312.79       9309.31       124.45 o
   8   4  11         76.19        101.42         6.82 o
   9   4  11      15968.82      15793.90       212.44 o
  10   4  11          3.40         20.83         6.55 o
  11   4  11        290.36        335.08        24.03 o
   1   5  11       2220.54       2247.08        32.20 o
   2   5  11        101.93        102.59         5.97 o
   3   5  11       1227.15       1208.86        22.70 o
   4   5  11        513.93        506.19        14.07 o
   5   5  11        471.91        544.66        14.88 o
   6   5  11         23.74         25.22         4.53 o
   7   5  11         65.00         72.09         9.31 o
   8   5  11         29.19         31.05         4.85 o
   9   5  11         52.95         45.45         4.98 o
  10   5  11          0.03          3.49         5.65 o
   0   6  11       1271.82       1325.16        34.47 o
   1   6  11       9011.80       9004.20       109.02 o
   2   6  11         50.96         51.90         4.83 o
   3   6  11      28784.91      28619.65       355.46 o
   4   6  11        181.90        222.57        11.63 o
   5   6  11       1997.27       2058.47        38.06 o
   6   6  11          3.99         13.03         4.35 o
   7   6  11       7860.03       7840.82       118.36 o
   8   6  11         59.05         56.00         6.84 o
   9   6  11       9700.17      10113.86       157.46 o
  10   6  11          8.01          6.94         6.91 o
   1   7  11      10331.79      10127.41       155.22 o
   2   7  11         17.61         29.17         7.33 o
   3   7  11         33.09         41.41         6.10 o
   4   7  11         59.52         62.01         7.20 o
   5   7  11       9875.52       9723.03       151.68 o
   6   7  11         77.86         67.85         7.89 o
   7   7  11       4786.24       4667.68        86.87 o
   8   7  11          5.29          6.15         6.89 o
   9   7  11        964.77       1121.14        49.67 o
   0   8  11        144.06        145.41        15.35 o
   1   8  11       1040.51       1064.19        29.22 o
   2   8  11          0.01          2.61         4.25 o
   3   8  11       3228.91       3097.98        61.41 o
   4   8  11          2.96         10.27         4.95 o
   5   8  11        289.38        338.54        18.22 o
   6   8  11         38.31         36.57         7.20 o
   7   8  11       1676.46       1665.33        39.43 o
   8   8  11          0.41          3.84        16.64 o
   1   9  11      13885.94      13762.08       197.41 o
   2   9  11         51.73         53.21         8.18 o
   3   9  11         77.44         86.08        10.68 o
   4   9  11        107.25        110.29        11.44 o
   5   9  11      11148.64      11047.37       173.78 o
   6   9  11         18.44         23.61         9.84 o
   0  10  11         29.74         21.81         7.94 o
   1  10  11        378.93        370.51        16.52 o
   2  10  11          0.12          4.04         5.76 o
   3  10  11       1242.58       1455.31        95.46 o
   0   0  12      39455.96      39167.45       766.79 o
   1   0  12       6074.28       6016.33        85.54 o
   2   0  12       6938.02       6968.04        93.36 o
   3   0  12      28071.46      28018.11       354.68 o
   4   0  12       8975.84       8841.22       126.51 o
   5   0  12        644.14        564.82        18.99 o
   6   0  12      15570.06      14631.73       254.70 o
   7   0  12       7021.82       6849.62       130.11 o
   8   0  12        151.22        163.83        12.77 o
   9   0  12      12015.92      11729.85       211.22 o
  10   0  12       3317.19       3361.37       101.60 o
  11   0  12       1376.69       1462.81        48.03 o
  12   0  12       4205.86       4520.29       190.31 o
   1   1  12       4165.82       4039.67        43.01 o
   2   1  12       3432.35       3554.74        42.97 o
   3   1  12         27.54         34.21         3.20 o
   4   1  12       2605.99       2502.08        33.58 o
   5   1  12       1821.41       1818.05        28.97 o
   6   1  12          9.36         10.53         3.19 o
   7   1  12       1202.26       1187.45        23.85 o
   8   1  12        201.95        194.01         9.16 o
   9   1  12        106.65        107.20         7.79 o
  10   1  12        796.79        779.32        20.34 o
  11   1  12        286.12        309.93        12.65 o
  12   1  12        272.41        281.77        30.75 o
   0   2  12      13461.27      13507.00       185.54 o
   1   2  12       3757.39       3555.36        43.91 o
   2   2  12       4450.06       4567.12        49.84 o
   3   2  12      14838.00      14652.06       140.92 o
   4   2  12       7962.73       7730.96        88.37 o
   5   2  12       2147.64       2078.13        34.41 o
   6   2  12       6951.99       6869.47        86.02 o
   7   2  12       5159.92       4948.35        70.83 o
   8   2  12        107.64        106.20         7.32 o
   9   2  12       6158.17       5963.61        83.41 o
  10   2  12       2470.15       2489.92        45.83 o
  11   2  12        250.43        264.45        11.59 o
   1   3  12      15866.66      16205.21       168.30 o
   2   3  12      12657.57      12521.55       131.89 o
   3   3  12        184.27        195.68         7.46 o
   4   3  12       7241.27       6881.26        82.64 o
   5   3  12      14739.26      14412.45       165.74 o
   6   3  12         34.34         38.82         4.77 o
   7   3  12       4566.64       4481.35        60.79 o
   8   3  12       8208.34       7992.63       111.14 o
   9   3  12        114.92        106.21         7.80 o
  10   3  12       2865.56       3027.93        51.25 o
  11   3  12       4627.00       4562.10       101.66 o
   0   4  12       1779.67       1708.88        35.20 o
   1   4  12        152.24        145.12         6.18 o
   2   4  12        341.40        361.63         9.67 o
   3   4  12       2132.00       2081.19        31.74 o
   4   4  12         67.69         83.68         6.10 o
   5   4  12        500.85        485.22        12.90 o
   6   4  12        501.26        511.14        14.81 o
   7   4  12        362.27        368.85        12.87 o
   8   4  12          0.29          6.79         3.24 o
   9   4  12         88.92        120.61        12.52 o
  10   4  12        135.49        144.90         9.75 o
  11   4  12         18.48         21.76        12.67 o
   1   5  12      12271.42      12206.71       148.25 o
   2   5  12       7999.90       7919.51        96.85 o
   3   5  12        708.39        685.47        17.04 o
   4   5  12      10970.61      10745.51       132.98 o
   5   5  12      13440.02      13436.89       163.20 o
   6   5  12        664.50        661.82        18.29 o
   7   5  12       7366.03       7395.21       103.43 o
   8   5  12       8828.28       8979.43       122.73 o
   9   5  12        987.82       1035.38        24.13 o
  10   5  12       3502.39       3693.91        73.39 o
   0   6  12       5142.29       5154.73        96.47 o
   1   6  12        762.47        773.66        18.23 o
   2   6  12          2.80          4.89         3.55 o
   3   6  12       3923.15       3928.68        64.51 o
   4   6  12       1060.95       1030.12        25.53 o
   5   6  12        796.96        825.42        23.70 o
   6   6  12       2158.95       2148.26        45.23 o
   7   6  12       1065.56       1083.44        28.54 o
   8   6  12        292.78        260.65        12.16 o
   9   6  12       1398.66       1439.85        35.27 o
   1   7  12       2805.11       2848.06        52.39 o
   2   7  12       4063.30       4004.24        64.31 o
   3   7  12          0.33          9.32         4.84 o
   4   7  12       3210.06       3151.51        58.43 o
   5   7  12       7212.88       7023.18       115.34 o
   6   7  12         31.59         19.62         5.78 o
   7   7  12       1858.56       1891.77        46.95 o
   8   7  12       2776.21       2771.43        60.57 o
   0   8  12      10557.41      10444.63       225.96 o
   1   8  12       3533.40       3576.48        60.76 o
   2   8  12       2671.70       2646.85        58.51 o
   3   8  12       8254.12       8181.20       140.12 o
   4   8  12       2622.72       2573.73        56.90 o
   5   8  12       2326.73       2406.24        51.51 o
   6   8  12       6285.09       6472.49       115.95 o
   7   8  12       1930.09       1999.94        69.98 o
   1   9  12         50.19         63.46         7.82 o
   2   9  12          0.89          3.46         5.10 o
   3   9  12         39.16         47.07         8.48 o
   4   9  12          5.18          5.62         5.26 o
   5   9  12         14.80          8.53         6.78 o
   6   9  12         39.08         31.02        11.78 o
   0  10  12       6413.79       6576.10       200.95 o
   1  10  12       1838.28       1960.52        54.16 o
   2  10  12        415.81        510.84        71.70 o
   3  10  12       5541.19       5693.40       245.26 o
   1   1  13       2604.44       2608.68        32.75 o
   2   1  13      34846.18      35027.83       314.51 o
   3   1  13         90.66        101.20         5.01 o
   4   1  13      26240.66      25684.42       270.32 o
   5   1  13       2556.14       2548.06        38.33 o
   6   1  13        906.51        832.74        19.42 o
   7   1  13        497.44        520.40        14.94 o
   8   1  13      17488.36      16809.57       200.86 o
   9   1  13        195.26        179.09         9.69 o
  10   1  13       3262.99       3214.72        53.72 o
  11   1  13        346.75        359.01        13.96 o
   0   2  13      14658.34      14578.29       211.53 o
   1   2  13        315.61        337.47         8.93 o
   2   2  13       2169.87       2059.61        29.22 o
   3   2  13       1403.50       1408.09        21.03 o
   4   2  13       4197.67       3992.26        53.91 o
   5   2  13        280.50        244.17         9.29 o
   6   2  13      11088.38      10483.31       125.65 o
   7   2  13         40.97         38.74         5.29 o
   8   2  13        879.82        859.93        21.05 o
   9   2  13        265.30        260.77        11.47 o
  10   2  13       5162.92       5136.64        80.83 o
  11   2  13        108.57        108.16         9.74 o
   1   3  13         10.62         12.69         2.97 o
   2   3  13      11576.36      11651.62       128.68 o
   3   3  13          0.36          1.79         2.78 o
   4   3  13       2230.05       2226.32        33.85 o
   5   3  13       1931.20       1824.80        30.37 o
   6   3  13        510.80        468.78        13.66 o
   7   3  13        123.51        118.15         8.06 o
   8   3  13       4863.66       4822.92        73.60 o
   9   3  13          4.04          2.63         3.69 o
  10   3  13       1910.54       1887.47        37.01 o
  11   3  13        132.94        138.23        23.64 o
   0   4  13      28378.86      28722.02       404.64 o
   1   4  13        534.56        555.65        12.85 o
   2   4  13       8421.26       8324.73        97.77 o
   3   4  13       1058.82       1063.84        20.65 o
   4   4  13       8443.56       8148.17       100.47 o
   5   4  13        106.22         99.46         7.47 o
   6   4  13      23723.46      23413.47       282.54 o
   7   4  13        467.12        485.01        15.24 o
   8   4  13       1029.21       1029.84        23.77 o
   9   4  13       1562.73       1570.80        34.02 o
  10   4  13       7027.23       7095.23       106.61 o
   1   5  13          9.97         23.61         5.76 o
   2   5  13        562.95        570.93        15.34 o
   3   5  13         50.71         37.85         5.48 o
   4   5  13        448.79        450.11        14.00 o
   5   5  13         18.30         17.72         4.24 o
   6   5  13          0.09          9.83         4.01 o
   7   5  13         11.02          9.80         4.11 o
   8   5  13        365.78        386.54        14.71 o
   9   5  13         83.19         87.66         7.25 o
  10   5  13        171.15        181.13        16.24 o
   0   6  13      26362.92      25539.54       526.75 o
   1   6  13         46.16         49.76         5.44 o
   2   6  13       4852.57       4774.55        68.76 o
   3   6  13       1553.27       1568.77        33.78 o
   4   6  13       4147.54       4185.75        68.88 o
   5   6  13        882.99        854.34        24.40 o
   6   6  13      11446.46      11507.05       186.63 o
   7   6  13        166.04        154.09        10.86 o
   8   6  13       1230.55       1309.25        31.30 o
   9   6  13        416.26        436.42        17.84 o
   1   7  13        931.49        967.15        25.34 o
   2   7  13      10648.50      10592.75       157.07 o
   3   7  13          5.13         13.85         5.08 o
   4   7  13       5083.32       5132.08        90.49 o
   5   7  13         77.96        102.85         9.36 o
   6   7  13       1119.99       1092.71        33.48 o
   7   7  13        494.12        510.16        21.06 o
   8   7  13       5557.96       5735.72       153.13 o
   0   8  13       2668.02       2543.50        79.70 o
   1   8  13          9.95         11.65         4.73 o
   2   8  13        411.67        399.40        18.57 o
   3   8  13        141.84        134.52        11.51 o
   4   8  13        549.21        551.77        22.29 o
   5   8  13         67.12         48.41         7.82 o
   6   8  13       1096.13       1107.19        32.91 o
   7   8  13         64.11         64.01        29.44 o
   1   9  13       1095.62       1139.30        31.72 o
   2   9  13      12092.95      12008.26       200.71 o
   3   9  13          0.01          6.36         5.84 o
   4   9  13       7596.83       7711.49       171.10 o
   5   9  13        311.54        325.65        35.34 o
   0  10  13       1573.15       1714.83        90.55 o
   1  10  13          7.90          8.96        19.20 o
   0   0  14      36894.57      35804.79       650.00 o
   1   0  14       4446.43       4392.36        67.67 o
   2   0  14       4496.96       4484.38        68.49 o
   3   0  14       9968.20       9305.52       141.59 o
   4   0  14       6532.53       6285.16       100.46 o
   5   0  14        848.25        749.64        25.51 o
   6   0  14      25346.91      24242.50       418.30 o
   7   0  14       3996.62       3731.52        88.23 o
   8   0  14        213.84        197.37        14.18 o
   9   0  14       8039.45       8178.43       156.09 o
  10   0  14      10759.29      10635.00       211.10 o
  11   0  14        336.90        281.62        34.73 o
   1   1  14       1761.90       1744.37        24.47 o
   2   1  14       2533.48       2457.23        33.11 o
   3   1  14         36.88         38.12         3.95 o
   4   1  14       2147.08       2087.02        32.64 o
   5   1  14       1481.05       1483.07        27.41 o
   6   1  14        181.63        164.35         9.12 o
   7   1  14        202.93        205.14        10.16 o
   8   1  14       1414.18       1387.48        29.07 o
   9   1  14          3.23         14.39         4.86 o
  10   1  14       1268.93       1260.61        30.03 o
  11   1  14        334.18        380.02        35.66 o
   0   2  14      29849.85      29982.87       534.28 o
   1   2  14       1670.91       1646.68        24.17 o
   2   2  14       6149.62       6067.80        70.25 o
   3   2  14       7634.33       7433.56        89.02 o
   4   2  14       4697.74       4584.64        63.59 o
   5   2  14       1417.96       1360.55        25.42 o
   6   2  14       8866.80       8905.51       109.41 o
   7   2  14       1654.42       1705.80        33.07 o
   8   2  14        708.17        670.25        18.64 o
   9   2  14       3337.24       3237.79        55.02 o
  10   2  14       4418.73       4349.10        71.59 o
  11   2  14        144.40        206.79        23.62 o
   1   3  14       9879.57       9577.51       105.32 o
   2   3  14      17217.27      17037.62       178.62 o
   3   3  14        316.70        316.41        10.89 o
   4   3  14      12881.86      12599.30       152.84 o
   5   3  14       6223.16       6252.71        80.12 o
   6   3  14          1.83         13.13         3.94 o
   7   3  14       2533.26       2554.44        40.25 o
   8   3  14      11294.75      10849.97       146.74 o
   9   3  14        216.33        243.99        11.54 o
  10   3  14       2684.57       2656.77        49.80 o
   0   4  14       7607.90       7684.10       152.11 o
   1   4  14         93.84         92.33         6.01 o
   2   4  14         35.74         36.99         4.25 o
   3   4  14        375.52        371.19        12.38 o
   4   4  14          1.94         15.72         5.24 o
   5   4  14        461.24        472.86        15.05 o
   6   4  14         96.74        140.20         8.77 o
   7   4  14         54.65         58.82         6.38 o
   8   4  14         81.93         75.62         6.97 o
   9   4  14        216.32        228.68        11.50 o
  10   4  14        492.36        512.52        23.08 o
   1   5  14       6916.52       6809.33        89.60 o
   2   5  14      15549.47      15291.76       189.99 o
   3   5  14        193.99        194.19        10.91 o
   4   5  14      13978.93      13483.95       177.91 o
   5   5  14       8312.55       8241.98       110.22 o
   6   5  14        787.27        765.71        20.80 o
   7   5  14       2486.17       2447.91        45.84 o
   8   5  14      10060.60      10255.12       139.39 o
   9   5  14        527.18        589.85        17.31 o
   0   6  14       5878.52       5701.13       123.83 o
   1   6  14        511.49        528.67        15.75 o
   2   6  14        527.92        533.78        15.27 o
   3   6  14       1706.17       1731.22        36.82 o
   4   6  14       1945.79       1922.17        41.49 o
   5   6  14        439.31        405.35        16.81 o
   6   6  14       3298.59       3174.63        65.32 o
   7   6  14        302.55        279.04        13.91 o
   8   6  14        628.35        653.84        21.62 o
   9   6  14        751.34        741.72        53.82 o
   1   7  14       2017.99       2025.76        46.12 o
   2   7  14       7017.85       7044.41       117.85 o
   3   7  14        192.06        171.54        12.65 o
   4   7  14       1599.96       1722.84        41.35 o
   5   7  14       2980.45       2867.45        61.69 o
   6   7  14         75.63         65.88         9.79 o
   7   7  14        977.94        975.46        30.98 o
   8   7  14       4622.62       5008.09       201.52 o
   0   8  14       8489.98       8694.29       195.02 o
   1   8  14        654.59        693.39        22.88 o
   2   8  14       2558.29       2485.46        57.06 o
   3   8  14       4504.74       4422.27        86.01 o
   4   8  14       6301.47       6349.24       115.51 o
   5   8  14       1093.98       1082.79        32.94 o
   6   8  14       8665.79       8412.18       415.92 o
   1   9  14        171.67        170.35        11.43 o
   2   9  14         31.84         51.50         8.31 o
   3   9  14          3.81          2.19         8.36 o
   4   9  14        256.31        307.14        53.13 o
   1   1  15      18827.85      18365.49       179.18 o
   2   1  15       2700.94       2659.98        35.71 o
   3   1  15        177.67        206.08         7.89 o
   4   1  15       1914.21       1938.19        29.73 o
   5   1  15      19291.46      18544.28       220.67 o
   6   1  15         13.18         13.58         4.50 o
   7   1  15       9261.43       8975.51       125.22 o
   8   1  15       2071.25       1959.98        38.87 o
   9   1  15        104.52         85.57        10.94 o
  10   1  15        686.51        635.83        20.84 o
   0   2  15       3198.58       3139.78        57.37 o
   1   2  15       4162.28       4074.43        51.28 o
   2   2  15         76.39         82.21         5.63 o
   3   2  15      11267.27      10959.61       130.46 o
   4   2  15        797.18        737.74        18.85 o
   5   2  15        325.82        344.20        12.13 o
   6   2  15        496.31        510.71        14.84 o
   7   2  15       3964.15       3883.53        71.31 o
   8   2  15        202.74        190.07        10.30 o
   9   2  15       3976.70       3824.84        63.31 o
  10   2  15        259.90        267.14        12.37 o
   1   3  15       1257.93       1293.43        23.66 o
   2   3  15       1353.41       1389.51        23.38 o
   3   3  15         49.52         47.42         4.25 o
   4   3  15        362.70        390.06        13.54 o
   5   3  15       8111.75       7788.92       109.40 o
   6   3  15        328.47        321.07        11.98 o
   7   3  15       2655.59       2573.47        42.22 o
   8   3  15        394.31        400.37        15.07 o
   9   3  15        372.98        354.50        14.40 o
  10   3  15        172.66        165.03        14.15 o
   0   4  15       3625.84       3457.11        66.43 o
   1   4  15       8028.84       8025.69        94.04 o
   2   4  15       1643.92       1685.04        27.68 o
   3   4  15      22270.22      22190.58       280.11 o
   4   4  15        717.23        731.45        20.12 o
   5   4  15       1034.00       1106.26        25.99 o
   6   4  15       2446.37       2492.18        46.75 o
   7   4  15       7991.60       7860.85       104.14 o
   8   4  15         45.46         41.73         5.50 o
   9   4  15       9143.71       9325.46       136.12 o
   1   5  15        870.55        872.65        20.34 o
   2   5  15        208.62        217.71         9.73 o
   3   5  15         34.29         32.25         5.82 o
   4   5  15         17.95         18.11         5.04 o
   5   5  15         25.27         40.02         6.21 o
   6   5  15          3.24         -1.10         3.84 o
   7   5  15        144.01        153.58        10.32 o
   8   5  15          4.89          8.37         4.00 o
   9   5  15         89.87         80.17        12.74 o
   0   6  15       1996.39       2040.95        57.24 o
   1   6  15       4258.36       4233.96        66.11 o
   2   6  15        223.66        223.81         9.74 o
   3   6  15      16240.75      16506.99       226.03 o
   4   6  15        553.04        512.70        18.79 o
   5   6  15       2107.47       2145.48        47.42 o
   6   6  15       1394.87       1405.53        39.94 o
   7   6  15       4075.27       4014.18        91.21 o
   8   6  15         53.89         30.00         9.41 o
   1   7  15       5617.77       5568.13       120.53 o
   2   7  15        539.49        552.92        20.98 o
   3   7  15          0.49         11.55         4.88 o
   4   7  15        925.63        964.35        31.35 o
   5   7  15       4885.88       4837.89        97.01 o
   6   7  15         66.80         53.36         8.80 o
   7   7  15       3386.48       3556.25       228.11 o
   0   8  15        618.17        562.75        31.92 o
   1   8  15        310.13        337.56        15.27 o
   2   8  15        114.38         82.48        10.97 o
   3   8  15       1866.92       1912.74        47.70 o
   4   8  15        107.20         80.83         9.79 o
   5   8  15         50.32         58.39        12.72 o
   1   9  15       7380.37       7691.84       231.97 o
   2   9  15        578.36        647.72        58.77 o
   3   9  15         25.24         42.02        15.31 o
   0   0  16       4162.15       3901.18        89.18 o
   1   0  16       8515.18       8267.46       118.22 o
   2   0  16        632.12        671.67        22.04 o
   3   0  16      32878.03      31503.62       469.75 o
   4   0  16       3699.00       3520.93        67.68 o
   5   0  16       3874.27       3627.47        81.90 o
   6   0  16       3750.08       3577.48        81.33 o
   7   0  16       6942.22       6771.25       146.04 o
   8   0  16         17.42         23.66         7.47 o
   9   0  16      15091.50      14877.21       291.06 o
  10   0  16       2049.75       2104.42       118.68 o
   1   1  16       3690.41       3689.60        44.41 o
   2   1  16        258.76        253.74         9.26 o
   3   1  16         99.60         97.55         6.26 o
   4   1  16        532.35        499.87        12.91 o
   5   1  16       3057.00       3094.28        48.21 o
   6   1  16         55.43         46.95         6.36 o
   7   1  16       1511.68       1454.57        32.14 o
   8   1  16        959.02        973.77        25.34 o
   9   1  16        117.31        103.82         9.02 o
  10   1  16          0.63          3.26         9.60 o
   0   2  16       7286.53       7243.91       115.19 o
   1   2  16       3452.68       3354.92        45.80 o
   2   2  16        233.11        242.14         9.09 o
   3   2  16      17920.65      17176.77       197.81 o
   4   2  16        816.40        764.76        19.26 o
   5   2  16       1873.76       1788.80        34.26 o
   6   2  16       2468.23       2436.45        40.97 o
   7   2  16       6426.51       6239.17        93.19 o
   8   2  16         34.74         32.46         5.62 o
   9   2  16       7838.61       7685.46       116.50 o
  10   2  16        745.96        767.87        60.99 o
   1   3  16      16130.43      15999.70       174.95 o
   2   3  16       1812.75       1836.99        28.88 o
   3   3  16        208.10        242.35         9.89 o
   4   3  16       3801.49       3765.04        58.29 o
   5   3  16      16036.85      15736.38       205.45 o
   6   3  16         13.57         21.73         4.50 o
   7   3  16       7644.65       7510.93       103.40 o
   8   3  16       1441.50       1424.83        33.52 o
   9   3  16        533.62        557.22        19.97 o
   0   4  16        780.95        787.53        26.21 o
   1   4  16         68.70         74.12         6.06 o
   2   4  16        197.34        201.60         8.77 o
   3   4  16       1668.79       1634.68        32.51 o
   4   4  16        201.33        222.20        11.12 o
   5   4  16         84.75         80.61         7.73 o
   6   4  16          4.45         14.89         4.66 o
   7   4  16        271.22        257.25        12.07 o
   8   4  16         27.28         29.57         5.19 o
   9   4  16        239.18        278.15        28.58 o
   1   5  16      16379.11      16544.79       207.90 o
   2   5  16       3309.61       3351.29        53.20 o
   3   5  16        850.83        886.24        24.58 o
   4   5  16        767.30        788.79        23.98 o
   5   5  16      16580.44      16406.21       223.52 o
   6   5  16          0.95          7.19         4.54 o
   7   5  16       7905.35       7911.12       135.34 o
   8   5  16       2578.93       2642.55        61.33 o
   0   6  16        373.00        409.12        22.05 o
   1   6  16       1089.86       1130.25        26.44 o
   2   6  16        883.97        885.00        21.80 o
   3   6  16       3554.60       3520.66        62.64 o
   4   6  16        409.47        438.50        17.71 o
   5   6  16        693.75        742.22        24.75 o
   6   6  16        536.58        583.97        23.98 o
   7   6  16       1468.47       1466.95        74.23 o
   1   7  16       5877.50       6002.87       101.71 o
   2   7  16        540.15        535.68        22.28 o
   3   7  16         31.05         29.20         6.58 o
   4   7  16        565.24        545.64        21.52 o
   5   7  16       6788.37       7063.42       153.37 o
   0   8  16       4323.92       4133.51       120.41 o
   1   8  16       4642.28       4637.99        87.29 o
   2   8  16        212.09        221.97        15.49 o
   3   8  16      11291.17      11461.35       182.91 o
   4   8  16       1027.38       1169.01        50.46 o
   1   9  16         11.56          7.68        15.36 o
   1   1  17       2045.98       2060.23        30.88 o
   2   1  17      19734.13      19431.64       211.02 o
   3   1  17        298.85        295.52        10.47 o
   4   1  17       8876.99       8918.48       110.09 o
   5   1  17       4048.05       3844.15        57.70 o
   6   1  17        476.37        470.60        16.69 o
   7   1  17       2266.57       2145.09        42.31 o
   8   1  17       9791.53       9542.23       139.80 o
   9   1  17        103.28        107.13         8.86 o
  10   1  17       1888.51       1918.80       156.27 o
   0   2  17       5073.83       4978.80        90.16 o
   1   2  17         56.79         62.80         5.82 o
   2   2  17        865.73        856.59        18.90 o
   3   2  17       2014.69       1914.58        32.66 o
   4   2  17       2960.81       2870.08        46.62 o
   5   2  17        953.75        891.12        22.47 o
   6   2  17       5713.78       5628.33        81.47 o
   7   2  17       1041.76       1019.51        26.31 o
   8   2  17        191.64        184.57        11.23 o
   9   2  17        728.28        721.26        22.66 o
   1   3  17        806.65        852.95        19.20 o
   2   3  17       4949.06       5040.50        66.61 o
   3   3  17         25.80         24.53         4.21 o
   4   3  17       2462.46       2488.95        43.66 o
   5   3  17       1496.78       1479.96        32.11 o
   6   3  17         76.60         79.65         7.27 o
   7   3  17        508.10        507.64        15.82 o
   8   3  17       2985.74       2974.19        58.60 o
   9   3  17          1.57          1.56        13.44 o
   0   4  17      20131.12      19902.48       323.99 o
   1   4  17       1574.93       1620.84        29.04 o
   2   4  17       4095.38       4055.38        64.52 o
   3   4  17       3421.93       3416.07        57.47 o
   4   4  17       3439.63       3522.23        59.07 o
   5   4  17        432.83        450.62        16.25 o
   6   4  17      10960.91      11016.29       157.36 o
   7   4  17        631.05        607.62        19.16 o
   8   4  17       1054.29       1114.35        30.65 o
   1   5  17        102.77        103.04         8.42 o
   2   5  17        291.91        319.59        12.57 o
   3   5  17        287.49        284.20        13.56 o
   4   5  17       1036.02       1047.20        29.01 o
   5   5  17         48.81         53.70         7.79 o
   6   5  17         11.41          7.15         4.76 o
   7   5  17          7.60          6.78         4.84 o
   8   5  17          1.37         38.58        16.22 o
   0   6  17       9109.15       9302.15       192.49 o
   1   6  17        861.01        867.00        23.70 o
   2   6  17       2474.65       2518.24        49.63 o
   3   6  17       1773.98       1813.17        39.83 o
   4   6  17       2381.07       2398.85        50.22 o
   5   6  17         53.63         46.10         7.28 o
   6   6  17       7292.99       7379.33       138.74 o
   7   6  17        640.83        722.15        88.35 o
   1   7  17       1893.08       1929.77        46.18 o
   2   7  17       4805.49       4898.98        94.88 o
   3   7  17          3.97          1.24         5.00 o
   4   7  17       2935.97       3116.74        64.59 o
   5   7  17        769.00        893.70       120.36 o
   0   8  17       1492.29       1478.35        57.97 o
   1   8  17         22.11         16.74         6.73 o
   2   8  17        168.00        143.79        17.51 o
   3   8  17        242.61        251.82        24.42 o
   0   0  18      36226.05      35279.18       646.44 o
   1   0  18          2.09          3.46         6.87 o
   2   0  18       8010.67       7982.56       134.97 o
   3   0  18        947.62        935.05        27.96 o
   4   0  18       9511.74       9133.15       162.24 o
   5   0  18        359.06        350.99        19.73 o
   6   0  18      15611.35      14831.41       289.77 o
   7   0  18        797.23        777.52        33.43 o
   8   0  18        688.16        655.28        30.55 o
   9   0  18        319.47        384.08        60.17 o
   1   1  18        859.93        878.15        18.19 o
   2   1  18       3770.87       3782.83        51.98 o
   3   1  18          1.12          4.58         3.41 o
   4   1  18        990.30        987.69        21.79 o
   5   1  18         17.84         15.62         4.06 o
   6   1  18          1.07         12.67         4.55 o
   7   1  18         10.99         13.65         4.85 o
   8   1  18       1557.34       1581.28        36.75 o
   9   1  18         82.94         55.09        15.01 o
   0   2  18      24758.69      24092.15       386.88 o
   1   2  18          1.61          4.95         3.31 o
   2   2  18       3216.67       3176.85        49.41 o
   3   2  18        631.57        628.63        16.56 o
   4   2  18       3474.98       3522.17        55.08 o
   5   2  18          3.02          3.05         3.72 o
   6   2  18       9633.55       9545.45       133.33 o
   7   2  18        194.81        184.35        11.51 o
   8   2  18        433.19        425.15        16.70 o
   9   2  18        426.94        384.09        58.89 o
   1   3  18        897.63        945.95        20.80 o
   2   3  18      14555.77      14585.14       173.21 o
   3   3  18         69.68         72.55         5.86 o
   4   3  18      10908.64      10751.85       141.44 o
   5   3  18        638.23        655.88        19.43 o
   6   3  18        444.32        454.08        15.82 o
   7   3  18        118.33        124.20         8.81 o
   8   3  18       7392.07       7411.56       130.28 o
   0   4  18        921.09        945.01        30.58 o
   1   4  18          4.11          4.84         3.66 o
   2   4  18        837.24        849.95        22.30 o
   3   4  18        122.66        132.50        10.03 o
   4   4  18         56.31         53.09         6.73 o
   5   4  18         78.27         72.23         7.80 o
   6   4  18        481.01        488.57        17.60 o
   7   4  18         16.92         22.06         5.26 o
   8   4  18          1.25          0.00        19.20 o
   1   5  18        234.42        293.80        13.20 o
   2   5  18      13659.00      13611.45       189.50 o
   3   5  18         67.35         68.52         8.43 o
   4   5  18      11829.21      11888.59       179.18 o
   5   5  18       1539.44       1495.90        36.93 o
   6   5  18        137.84        153.30        15.15 o
   7   5  18          5.41         19.31         9.73 o
   0   6  18       2593.05       2628.13        71.72 o
   1   6  18        424.52        430.37        16.19 o
   2   6  18        681.08        737.72        24.25 o
   3   6  18          1.87          2.90         4.73 o
   4   6  18       2263.59       2314.41        49.65 o
   5   6  18          0.74         -4.51         4.51 o
   6   6  18       3103.94       3193.29       215.28 o
   1   7  18        519.37        541.68        21.26 o
   2   7  18       4437.25       4677.67        92.32 o
   3   7  18         77.76         68.93         9.20 o
   4   7  18       4877.03       5175.51       228.00 o
   0   8  18       9724.36       9619.33       468.70 o
   1   1  19       8161.46       8180.85       100.84 o
   2   1  19       3594.87       3603.52        52.05 o
   3   1  19         42.05         42.31         5.22 o
   4   1  19       3785.15       3814.73        57.39 o
   5   1  19      11436.55      11225.93       153.73 o
   6   1  19        217.23        215.34        13.06 o
   7   1  19       5809.19       5719.96        89.34 o
   8   1  19       2545.52       2564.71        73.05 o
   0   2  19       4979.12       4986.33        97.42 o
   1   2  19       1774.26       1802.81        31.76 o
   2   2  19        949.99        939.31        21.53 o
   3   2  19       5356.26       5315.93        75.31 o
   4   2  19        531.39        511.83        16.95 o
   5   2  19        443.02        442.15        15.69 o
   6   2  19       1147.56       1143.07        27.56 o
   7   2  19       2382.11       2405.29        47.40 o
   8   2  19        284.85        302.29        28.70 o
   1   3  19       1945.03       1979.23        35.02 o
   2   3  19        978.62       1052.76        24.72 o
   3   3  19        330.87        322.97        11.79 o
   4   3  19        866.54        863.54        22.78 o
   5   3  19       2759.72       2714.14        48.86 o
   6   3  19         82.22         60.78         7.02 o
   7   3  19       1148.38       1145.40        32.21 o
   8   3  19        543.01        555.68        64.02 o
   0   4  19       3903.04       4053.92        89.78 o
   1   4  19       3529.09       3603.31        58.12 o
   2   4  19        769.00        812.30        22.18 o
   3   4  19      13259.83      13526.91       199.61 o
   4   4  19       1868.49       1813.37        40.05 o
   5   4  19        970.29        998.94        26.44 o
   6   4  19       3640.73       3745.82        64.49 o
   7   4  19       4963.21       4970.50       123.68 o
   1   5  19        341.13        357.57        14.89 o
   2   5  19         84.81         64.67         7.06 o
   3   5  19          0.34          4.73         5.05 o
   4   5  19         30.58         43.46         7.12 o
   5   5  19         17.06         43.51         6.99 o
   6   5  19         59.85         34.99        11.84 o
   0   6  19       2992.97       3111.08        88.58 o
   1   6  19       3737.71       3835.97        70.17 o
   2   6  19       1001.91       1003.39        30.97 o
   3   6  19       8752.27       9198.39       149.89 o
   4   6  19        974.20        994.85        32.61 o
   5   6  19        475.07        507.07        34.30 o
   1   7  19       3590.48       3645.74       117.84 o
   2   7  19       2154.85       2332.42       100.35 o
   3   7  19        115.44         96.59        23.33 o
   0   0  20        481.62        537.29        39.94 o
   1   0  20       5689.46       5734.93       104.17 o
   2   0  20       1204.21       1234.17        34.80 o
   3   0  20      16286.43      15549.92       246.73 o
   4   0  20        424.97        406.10        18.80 o
   5   0  20       2835.49       2739.70        84.23 o
   6   0  20         48.37         54.90        10.99 o
   7   0  20       7341.44       7230.88       159.75 o
   1   1  20       1164.55       1187.10        24.55 o
   2   1  20          3.01          9.92         3.55 o
   3   1  20         89.06         80.83         6.45 o
   4   1  20         71.05         67.79         6.03 o
   5   1  20       2272.20       2243.39        45.30 o
   6   1  20         34.19         22.78         6.16 o
   7   1  20        558.86        545.57        19.50 o
   0   2  20         33.22         44.10         7.99 o
   1   2  20       3048.12       2995.80        50.44 o
   2   2  20          2.54          6.99         3.55 o
   3   2  20      11784.57      11526.71       146.34 o
   4   2  20         82.46         76.37         7.83 o
   5   2  20       1377.64       1370.97        30.89 o
   6   2  20         31.51         43.11         6.14 o
   7   2  20       2591.99       2604.44        80.01 o
   1   3  20      10618.59      10873.23       139.08 o
   2   3  20         61.61         73.75         7.24 o
   3   3  20        207.79        223.18        10.09 o
   4   3  20          4.81         13.31         4.66 o
   5   3  20       9716.31       9653.89       132.59 o
   6   3  20         71.14         60.59         7.22 o
   7   3  20       5610.43       5178.51       319.33 o
   0   4  20         35.57         34.92         7.38 o
   1   4  20        510.80        554.46        18.40 o
   2   4  20          6.60          7.60         4.64 o
   3   4  20        259.54        280.31        14.71 o
   4   4  20         56.29         44.55         6.91 o
   5   4  20         40.93         43.37         6.22 o
   6   4  20        124.22        104.21        13.84 o
   1   5  20      11722.32      11924.31       177.50 o
   2   5  20         49.74         49.25         8.17 o
   3   5  20        153.00        161.06        12.56 o
   4   5  20         10.84         20.29         5.60 o
   5   5  20      11771.35      12238.62       251.23 o
   0   6  20          5.74          5.67         6.76 o
   1   6  20       1108.64       1193.34        31.43 o
   2   6  20        150.40        122.94        12.99 o
   3   6  20       2709.13       2940.21       100.15 o
   4   6  20          1.10          7.32        11.07 o
   1   1  21       3854.60       3881.71        60.09 o
   2   1  21      10698.41      10711.86       129.29 o
   3   1  21        902.85        912.84        21.22 o
   4   1  21       4809.57       4865.16        70.98 o
   5   1  21       5203.59       5019.12        83.38 o
   6   1  21        251.60        259.15        14.28 o
   7   1  21       3406.77       3695.94       216.58 o
   0   2  21       3737.94       3793.36        80.50 o
   1   2  21       1281.73       1333.46        28.86 o
   2   2  21       1034.09       1053.77        24.21 o
   3   2  21       3126.80       3172.62        51.72 o
   4   2  21        981.03        977.71        26.43 o
   5   2  21        320.68        337.96        14.64 o
   6   2  21       3085.61       3146.99        85.25 o
   1   3  21       1532.05       1587.62        33.33 o
   2   3  21       1585.25       1607.28        35.94 o
   3   3  21         31.12         27.78         5.84 o
   4   3  21       1562.28       1582.85        34.73 o
   5   3  21       1314.31       1381.34        33.15 o
   6   3  21        344.50        379.68        23.27 o
   0   4  21       7784.75       8118.32       159.96 o
   1   4  21       1740.74       1810.09        39.45 o
   2   4  21       1276.18       1274.93        33.50 o
   3   4  21       6187.05       6535.35       114.64 o
   4   4  21       2509.75       2537.69        53.98 o
   5   4  21        971.36        989.82        50.40 o
   1   5  21        356.68        355.74        15.72 o
   2   5  21         82.18         63.32         8.77 o
   3   5  21         37.63         33.81        12.49 o
   4   5  21         58.47         50.93        17.76 o
   0   6  21       5398.81       5665.21       188.35 o
   1   6  21        879.57        930.86        39.07 o
   2   6  21       1687.65       1604.88       135.77 o
   0   0  22      19477.15      19659.49       531.36 o
   1   0  22        992.49       1050.92        39.77 o
   2   0  22       4828.93       4833.87        93.19 o
   3   0  22        223.64        248.02        14.91 o
   4   0  22       3784.38       3816.35        92.66 o
   5   0  22        102.51        130.83        16.52 o
   1   1  22          0.68         21.01         4.73 o
   2   1  22        717.52        770.02        20.40 o
   3   1  22         14.66         14.69         4.36 o
   4   1  22       1760.76       1774.00        37.03 o
   5   1  22         68.10         68.14         7.73 o
   0   2  22       7309.83       7219.52       156.24 o
   1   2  22         15.02         17.05         4.75 o
   2   2  22       2497.94       2556.30        45.03 o
   3   2  22        175.43        175.99        11.08 o
   4   2  22       2918.71       3016.32        53.85 o
   5   2  22          4.21          8.09         9.05 o
   1   3  22         14.42          9.50         4.37 o
   2   3  22       6240.91       6242.13        94.90 o
   3   3  22         27.87         26.23         5.83 o
   4   3  22       4976.65       4993.47       112.83 o
   5   3  22          4.63         16.64        12.29 o
   0   4  22        531.77        606.26        27.25 o
   1   4  22         18.37         22.81         5.44 o
   2   4  22        194.14        205.01        11.78 o
   3   4  22         42.31         36.96        28.16 o
   4   4  22        174.80        171.55        48.65 o
   1   5  22         50.49         43.72        14.84 o
   1   1  23       3273.16       3348.78        61.31 o
   2   1  23       5242.73       5482.45        80.10 o
   3   1  23         45.76         37.63         5.31 o
   4   1  23       5215.13       5356.46       117.02 o
   0   2  23       3450.49       3658.28        92.72 o
   1   2  23       1230.50       1263.56        28.67 o
   2   2  23       1366.61       1415.91        31.43 o
   3   2  23       2110.97       2359.56        57.26 o
   4   2  23        686.23        731.79        36.83 o
   1   3  23       1306.93       1429.32        39.10 o
   2   3  23       1878.86       1925.11        53.91 o
   3   3  23          0.36         -1.28        16.64 o
   0   4  23       8804.43       9313.81       339.72 o
   1   4  23       1735.36       1807.09        71.23 o
   2   4  23       1675.97       1721.42        88.38 o
   0   0  24        556.87        569.76        75.54 o
   1   0  24       2592.29       2718.74       201.15 o
   2   0  24        163.21        161.52        25.22 o
   3   0  24       9715.59      10076.01       468.44 o
   1   1  24        985.11       1159.61        62.34 o
   2   1  24         22.63         30.43         7.97 o
   3   1  24        383.79        350.74        35.62 o
   0   2  24        456.31        470.09        47.52 o
   1   2  24       2592.18       2867.83       144.04 o
   2   2  24        274.87        280.91        24.64 o
                                                
